# Supplementary material for: Bioinformatics analyses of combined databases identify shared differentially expressed genes in cancer and autoimmune disease
Source: J Transl Med. 2023 Feb 10;21:109. doi: 10.1186/s12967-023-03943-9 (PMC9921081; doi:10.1186/s12967-023-03943-9)
Supplement: Supplementary file 1 — Additional file 1: Table S1. Top 10 genes in network within 27 DEGs ranked by Betweenness method. Table S2. Top 10 genes in network within 58 DEGs ranked by Betweenness method. Table S3. Top 10 genes in network within 96 Hub genes ranked by Betweenness method. Table S4. The 541 IPA pathways identified from the 777 genes in IDC. Table S5. The 80 IPA pathways identified from the 24 genes in SLE. [file 12967_2023_3943_MOESM1_ESM.xlsx]

## Sheet: TableS1
Table S1 Top 10 genes in network within 27 DEGs ranked by Betweenness method
Rank	Name	Score
1	STAT1	35.0095
2	IRF7	7.47619
3	OAS1	6.53333
4	OAS2	1.67619
4	USP18	1.67619
4	CMPK2	1.67619
4	OASL	1.67619
4	ISG15	1.67619
9	IFI6	0.2
9	OAS3	0.2

## Sheet: TableS2
Table S2 Top 10 genes in network within 58 DEGs ranked by Betweenness method
Rank	Name	Score
1	IRF7	8.14177
1	MX1	8.14177
1	STAT1	8.14177
1	OASL	8.14177
1	MX2	8.14177
6	IFIT3	6.27561
7	OAS1	4.52273
8	DHX58	3.34632
9	IFI6	2.9899
9	IFI44	2.9899

## Sheet: TableS3
Table S3 Top 10 genes in network within 96 Hub genes ranked by Betweenness method
Rank	Name	Score
1	STAT1	96
2	STAT3	93.6667
3	MX1	75.3333
4	TRIM21	61.6667
5	LAP3	60
6	FIS1	52
7	OASL	48.6667
8	HAGH	42
9	MPI	38
9	RPL8	38

## Sheet: TablsS4
Table S4 The 541 IPA pathways identified from the 777 genes in IDC
Ingenuity Canonical Pathways	-log(p-value)	Ratio	z-score	Molecules
Epithelial Adherens Junction Signaling	10.2	0.159	-2.2	ACTR3,AKT3,CFL1,ECT2,EGFR,FGF1,FGFR1,FYN,HGF,LEF1,MAGI1,MET,NECTIN2,NECTIN3,PAK2,PAK4,PPP2R1B,RACGAP1,RAP1A,RRAS2,TCF4,TCF7L2,TGFBR2,VCL,YWHAZ
Pulmonary Healing Signaling Pathway	10	0.141	1.134	CCNB1,CFL1,CXCL12,CXCR4,EGFR,FGFR1,FYN,FZD4,KDR,LEF1,MAPK10,MAPK13,MMP11,MMP28,MMP3,MMP9,PECAM1,PRKCA,PRKCI,RAP1A,RBPJ,RRAS2,STAT5A,STAT5B,TCF4,TCF7L2,THBS1,WWTR1
Pulmonary Fibrosis Idiopathic Signaling Pathway	9.03	0.107	1.521	ACTA2,AKT3,COL15A1,COL1A1,COL1A2,CXCL12,EGFR,EGR1,EIF4EBP2,EZH1,FGFR1,FGFR3,FZD4,LEF1,LPAR1,MAPK10,MAPK13,MMP11,MMP28,MMP3,MMP9,MUC1,PDGFD,PDGFRA,PIK3R1,PINK1,RAP1A,RBPJ,RRAS2,TCF4,TCF7L2,TGFA,TGFBR2,THBS1,WWTR1
Leukocyte Extravasation Signaling	8.93	0.135	-0.426	ACTA2,ARHGAP5,ARHGAP6,CLDN4,CXCL12,CXCR4,DLC1,EZR,GNAI1,JAM2,JAM3,MAPK10,MAPK13,MMP11,MMP28,MMP3,MMP9,PECAM1,PIK3R1,PRKCA,PRKCI,RAP1A,RAPGEF3,TIMP2,VAV3,VCL
Axonal Guidance Signaling	8.19	0.0864	NaN	ABLIM1,ABLIM3,ACTR3,ADAM9,ADAMDEC1,ADAMTS2,ADAMTS9,AKT3,ARHGEF15,CFL1,CXCL12,CXCR4,DPYSL2,ECE2,EIF3F,FYN,FZD4,GNAI1,GNG12,ITGA1,LNPEP,MET,MMP11,MMP28,MMP3,MMP9,NRP1,NTRK2,NTRK3,PAK2,PAK4,PDGFD,PIK3R1,PLCL2,PPP3CB,PRKCA,PRKCI,RAP1A,ROBO3,RRAS2,SDC2,SEMA3G,SEMA6D,TUBB6
Hepatic Fibrosis / Hepatic Stellate Cell Activation	7.56	0.124	NaN	A2M,ACTA2,AGTR1,COL15A1,COL1A1,COL1A2,CSF1,CXCL9,EGFR,FGF1,FGFR1,HGF,IFNAR1,IL6R,KDR,KLF6,MET,MMP9,PDGFD,PDGFRA,STAT1,TGFA,TGFBR2,TIMP2
STAT3 Pathway	7.01	0.141	2.183	EGFR,FGFR1,FGFR3,HGF,IFNAR1,IL20RA,IL6R,KDR,MAP3K9,MAPK10,MAPK13,NTRK2,NTRK3,PDGFRA,RAP1A,RRAS2,SOCS3,TGFA,TGFBR2
Tumor Microenvironment Pathway	6.93	0.123	0.853	AKT3,CFLAR,COL1A1,COL1A2,CSF1,CXCL12,CXCR4,FGF1,HGF,HLA-E,IL6R,MMP11,MMP28,MMP3,MMP9,PDGFD,PIK3R1,RAP1A,RRAS2,SLC1A4,SLC2A1,SPP1
Regulation of the Epithelial-Mesenchymal Transition Pathway	6.89	0.118	NaN	AKT3,APH1A,EGFR,EGR1,FGF1,FGFR1,FGFR3,FZD4,HGF,LEF1,MET,MMP9,PDGFD,PIK3R1,PSENEN,RAP1A,RBPJ,RRAS2,TCF4,TCF7L2,TGFBR2,ZEB1,ZEB2
Role of Tissue Factor in Cancer	6.59	0.147	NaN	AKT3,CCN1,CFL1,CSF1,EGFR,EGR1,F10,FYN,MAPK13,P4HB,PIK3R1,PLAUR,PRKCA,RAP1A,RRAS2,STAT5A,STAT5B
Regulation Of The Epithelial Mesenchymal Transition By Growth Factors Pathway	6.4	0.115	2.837	AKT3,EGFR,EGR1,FGF1,FGFR1,FGFR3,HGF,IL6R,MAPK10,MAPK13,MEST,MET,MMP9,PDGFD,PDGFRA,PIK3R1,RAP1A,RRAS2,TGFBR2,WWTR1,ZEB1,ZEB2
Inhibition of Angiogenesis by TSP1	5.97	0.265	1.414	AKT3,FYN,KDR,MAPK10,MAPK13,MMP9,SDC2,TGFBR2,THBS1
Colorectal Cancer Metastasis Signaling	5.92	0.0959	2.4	ADCY6,AKT3,EGFR,FZD4,GNAI1,GNG12,GRK3,IL6R,LEF1,LRP1,MAPK10,MMP11,MMP28,MMP3,MMP9,PIK3R1,PTGER3,PTGER4,RAP1A,RHOQ,RRAS2,STAT1,TCF4,TCF7L2,TGFBR2,TLR3
CLEAR Signaling Pathway	5.52	0.0912	-0.784	AKT3,ATP6V0B,CTSB,EGFR,FGFR1,FGFR3,HGF,KDR,MAPK13,MID1,NTRK2,NTRK3,PDGFRA,PINK1,PML,PPARA,PPP2R1B,PPP3CB,PRKCA,PRKCI,RAP1A,RRAS2,TGFA,TGFBR2,TLR3,YWHAZ
Inhibition of Matrix Metalloproteases	5.42	0.231	1.89	A2M,LRP1,MMP11,MMP28,MMP3,MMP9,RECK,SDC2,TIMP2
Granulocyte Adhesion and Diapedesis	5.34	0.106	NaN	ACKR4,CLDN4,CX3CL1,CXCL10,CXCL11,CXCL12,CXCL9,CXCR4,EZR,FPR3,GNAI1,ICAM2,IL33,JAM3,MMP11,MMP28,MMP3,MMP9,PECAM1,SDC2
HIF1α Signaling	5.25	0.101	2.236	AKT3,ARNT,CAMK1,HGF,IL6R,KDR,LDHB,MET,MMP11,MMP28,MMP3,MMP9,PIK3R1,PPP3CB,PRKCA,PRKCI,RAN,RAP1A,RRAS2,SLC2A1,TGFA
IL-22 Signaling	5.06	0.292	0.378	AKT3,MAPK10,MAPK13,SOCS3,STAT1,STAT5A,STAT5B
Prolactin Signaling	5.06	0.143	1.508	FYN,KCNMB1,NR3C1,PIK3R1,PRKCA,PRKCI,PRLR,RAP1A,RRAS2,SOCS3,STAT1,STAT5A,STAT5B
ID1 Signaling Pathway	4.94	0.0995	1.789	AKT3,AURKA,EGFR,EGR1,FGFR1,FGFR3,FYN,GSPT1,ID1,IL6R,KIF11,LIFR,MAPK13,MMP9,PIK3R1,PTGER4,RAP1A,RRAS2,TGFBR2,TYMS
Role of JAK family kinases in IL-6-type Cytokine Signaling	4.94	0.28	NaN	IL6R,MAPK10,MAPK13,SOCS3,STAT1,STAT5A,STAT5B
Coagulation System	4.85	0.229	0.707	A2M,F10,F13A1,F8,PLAUR,PROS1,TFPI,THBD
Agrin Interactions at Neuromuscular Junction	4.84	0.159	0.707	ACTA2,EGFR,GABPB1,LAMA2,LAMC1,MAPK10,PAK2,PAK4,RAP1A,RRAS2,UTRN
Agranulocyte Adhesion and Diapedesis	4.66	0.0952	NaN	ACKR4,ACTA2,CD34,CLDN4,CX3CL1,CXCL10,CXCL11,CXCL12,CXCL9,CXCR4,EZR,GNAI1,ICAM2,IL33,JAM3,MMP11,MMP28,MMP3,MMP9,PECAM1
Hepatic Fibrosis Signaling Pathway	4.51	0.0733	2.353	ACTA2,AGTR1,AKT3,CACNB3,COL1A1,COL1A2,FGFR1,FZD4,GNAI1,IL33,IRS2,ITGA1,KDR,KLF9,LEF1,LRP1,MAPK10,MAPK13,PDGFD,PDGFRA,PIK3R1,PRKCA,PRKCI,RAP1A,RHOQ,RRAS2,SDHC,SPP1,TCF4,TCF7L2,TGFBR2
Cell Cycle: G2/M DNA Damage Checkpoint Regulation	4.49	0.18	1	AURKA,BORA,CCNB1,CDK1,CHEK1,FBXL5,KAT2B,PKMYT1,YWHAZ
Molecular Mechanisms of Cancer	4.45	0.0717	NaN	ADCY6,AKT3,APH1A,ARHGEF15,AURKA,CCND2,CDK1,CFLAR,CHEK1,FYN,FZD4,GNAI1,GNG12,HDAC4,ITGA1,LEF1,LRP1,MAPK10,MAPK13,PAK2,PAK4,PIK3R1,PRKCA,PRKCI,PSENEN,RAP1A,RAPGEF3,RBPJ,RHOQ,RRAS2,TCF4,TGFBR2
Angiopoietin Signaling	4.43	0.145	1.897	AKT3,ANGPT1,PAK2,PAK4,PIK3R1,RAP1A,RRAS2,STAT5A,STAT5B,TEK,TNIP1
Ephrin Receptor Signaling	4.38	0.0941	1.807	ACP1,ACTR3,AKT3,ANGPT1,ARHGEF15,CFL1,CXCL12,CXCR4,FGF1,FYN,GNAI1,GNG12,ITGA1,PAK2,PAK4,PDGFD,RAP1A,RRAS2,SDC2
IL-7 Signaling Pathway	4.32	0.141	1.508	AKT3,FYN,HGF,MAPK13,MCL1,MET,PIK3R1,SLC2A1,STAT1,STAT5A,STAT5B
RAR Activation	4.32	0.0931	NaN	ADCY6,ADH1C,AKT3,DHRS3,GTF2H1,HSD17B6,KAT2B,MAPK10,MAPK13,PARP1,PIK3R1,PML,PRKCA,PRKCI,SMARCA4,STAT5A,STAT5B,TNIP1,ZBTB16
Role Of Osteoblasts In Rheumatoid Arthritis Signaling Pathway	4.31	0.0875	-0.218	AKT3,COL1A1,CTSB,CTSG,CXCL12,FZD4,IL33,IL6R,LEF1,LRP1,MMP11,MMP28,MMP3,MMP9,PIK3R1,SFRP1,STAT1,STAT5A,STAT5B,TCF4,TCF7L2
Renal Cell Carcinoma Signaling	4.27	0.139	2.121	AKT3,ARNT,HGF,MET,PAK2,PAK4,PIK3R1,RAP1A,RRAS2,SLC2A1,TGFA
Thyroid Cancer Signaling	4.27	0.139	2.111	AKT3,CXCR4,IRS2,LEF1,NTRK2,NTRK3,PIK3R1,RAP1A,RRAS2,TCF4,TCF7L2
IL-15 Production	4.26	0.114	2.138	DDR2,EGFR,FGFR1,FGFR3,FYN,KDR,MET,NTRK2,NTRK3,PDGFRA,PRKCI,STAT1,TEK,TYRO3
CREB Signaling in Neurons	4.23	0.0644	3.569	ACKR1,ACKR4,ADCY6,ADGRA2,ADGRL4,ADRA1A,ADRB2,AGTR1,AKT3,CACNB3,CELSR1,CX3CR1,EGFR,FGFR1,FGFR3,FPR3,FZD4,GNAI1,GNG12,GPR68,HGF,HTR2B,KDR,LPAR1,NTRK2,NTRK3,P2RY14,PDGFRA,PIK3R1,PLCL2,PRKCA,PRKCI,PTGER3,PTGER4,RAP1A,RRAS2,SLC52A2,TGFA,TGFBR2
Apelin Endothelial Signaling Pathway	4.18	0.106	2.673	ADCY6,AKT3,ANGPT1,ARNT,GNAI1,GNG12,HDAC4,MAPK10,MEF2C,PIK3R1,PRKCA,PRKCI,RAP1A,RRAS2,TEK
Kinetochore Metaphase Signaling Pathway	4.13	0.117	-2.111	BUB1B,BUB3,CCNB1,CDK1,CENPE,CENPU,ESPL1,H2AX,H2AZ2,KIF2C,MAD2L1,NEK2,PTTG1
G-Protein Coupled Receptor Signaling	4.11	0.0613	2.897	ACKR1,ACKR4,ADCY6,ADGRA2,ADGRL4,ADRA1A,ADRB2,AGTR1,AKT3,CELSR1,CX3CR1,DUSP6,FPR3,FYN,FZD4,GNAI1,GNG12,GPR68,GRK3,GRK5,HTR2B,KCNN4,LPAR1,MAP3K9,MAPK10,MAPK13,MEF2C,MPPED2,P2RY14,PAK2,PAK4,PDE11A,PDE3B,PIK3R1,PPP3CB,PRKCA,PTGER3,PTGER4,RAP1A,RAPGEF3,RRAS2,SLC52A2,WWTR1
Integrin Signaling	4.09	0.0896	1.807	ACTA2,ACTR3,AKT3,ARHGAP5,CAPN3,FYN,ITGA1,NEDD9,PAK2,PAK4,PARVA,PIK3R1,RAP1A,RHOQ,RRAS2,TSPAN3,TSPAN4,TSPAN7,VCL
Wound Healing Signaling Pathway	4	0.0833	0.218	ACTA2,CMA1,COL15A1,COL1A1,COL1A2,EGFR,IL33,KRT6B,LAMA2,LAMC1,LAMC2,MAPK10,MMP9,PDGFD,PRKCA,RAP1A,RRAS2,STAT1,TAC1,TGFA,TGFBR2
Role of JAK2 in Hormone-like Cytokine Signaling	4	0.206	NaN	IRS2,PRLR,SIRPA,SOCS3,STAT1,STAT5A,STAT5B
Gap Junction Signaling	3.99	0.0909	NaN	ACTA2,ADCY6,AKT3,CCN3,EGFR,GJA4,GNAI1,HTR2B,LPAR1,NPR1,PIK3R1,PLCL2,PPP3CB,PRKCA,PRKCI,RAP1A,RRAS2,TUBB6
Protein Kinase A Signaling	3.98	0.0707	-0.816	ACP1,ADCY6,ADD3,CDC14B,CDKN3,CREM,DUSP22,DUSP3,DUSP6,GNAI1,GNG12,LEF1,LIPE,MPPED2,PDE11A,PDE3B,PLCL2,PPP3CB,PRKCA,PRKCI,PTPN21,PTPRB,PTPRM,RAP1A,SIRPA,TCF4,TCF7L2,TGFBR2,YWHAZ
Xenobiotic Metabolism Signaling	3.98	0.079	NaN	ABCB1,ALDH1L1,ALDH3A2,ARNT,CAMK1,CES2,CHST11,CHST3,CHST7,FMO2,GSTM5,HDAC4,MAF,MAP3K9,MAPK13,PIK3R1,PPP2R1B,PRKCA,PRKCI,RAP1A,RRAS2,SOD3,UST
Atherosclerosis Signaling	3.96	0.107	NaN	ALB,APOD,CLU,CMA1,COL1A1,COL1A2,CSF1,CXCL12,CXCR4,IL33,MMP3,MMP9,MSR1,PDGFD
Role of Macrophages, Fibroblasts and Endothelial Cells in Rheumatoid Arthritis	3.94	0.0753	NaN	AKT3,CEBPD,CSF1,CXCL12,DAAM1,FZD4,IL33,IL6R,LEF1,LRP1,MMP3,PDGFD,PIK3R1,PLCL2,PPP3CB,PRKCA,PRKCI,RAP1A,RRAS2,SFRP1,SOCS3,TCF4,TCF7L2,TLR3,TRAF4
Extrinsic Prothrombin Activation Pathway	3.91	0.312	-1	F10,F13A1,PROS1,TFPI,THBD
Human Embryonic Stem Cell Pluripotency	3.91	0.0964	NaN	AKT3,FGFR1,FGFR3,FZD4,GNAI1,GNG12,INHBA,LEF1,NTRK2,NTRK3,PDGFD,PDGFRA,PIK3R1,TCF4,TCF7L2,TGFBR2
Salvage Pathways of Pyrimidine Deoxyribonucleotides	3.89	0.444	-1	APOBEC3B,TK1,TK2,TYMP
Cardiac Hypertrophy Signaling (Enhanced)	3.89	0.0646	4.017	ADCY6,ADRA1A,ADRB2,AGTR1,AKT3,CACNB3,DIAPH2,FGF1,FGFR1,FGFR3,FZD4,GNAI1,GNG12,HDAC4,IFNAR1,IL20RA,IL33,IL6R,ITGA1,MAP3K9,MAPK10,MAPK13,MEF2C,MPPED2,NPR1,PDE11A,PDE3B,PIK3R1,PLCL2,PPP3CB,PRKCA,PRKCI,RAP1A,RRAS2,TGFBR2
CXCR4 Signaling	3.84	0.0952	1.807	ADCY6,AKT3,CXCL12,CXCR4,EGR1,GNAI1,GNG12,MAPK10,PAK2,PAK4,PIK3R1,PRKCA,PRKCI,RAP1A,RHOQ,RRAS2
Role of NFAT in Cardiac Hypertrophy	3.83	0.0856	1.698	ADCY6,AKT3,CACNB3,CAMK1,GNAI1,GNG12,HDAC4,MAPK10,MAPK13,MEF2C,PIK3R1,PLCL2,PPP3CB,PRKCA,PRKCI,RAP1A,RCAN2,RRAS2,TGFBR2
Adipogenesis pathway	3.82	0.104	NaN	CEBPD,CTBP2,FGF1,FGFR1,FGFR3,FZD4,GTF2H1,HDAC4,KAT2B,PAXIP1,RUNX1T1,STAT5B,TXNIP,ZNF423
Regulation of Cellular Mechanics by Calpain Protease	3.79	0.124	1.89	CAPN3,CAST,CCNA2,CCND2,CDK1,EGFR,EZR,ITGA1,RAP1A,RRAS2,VCL
Germ Cell-Sertoli Cell Junction Signaling	3.79	0.0941	NaN	A2M,ACTA2,CFL1,MAP3K9,MAPK10,NECTIN2,NECTIN3,PAK2,PAK4,PIK3R1,RAP1A,RHOQ,RRAS2,TGFBR2,TUBB6,VCL
RAN Signaling	3.77	0.294	-1.342	CSE1L,KPNA1,KPNA2,RAN,TNPO1
White Adipose Tissue Browning Pathway	3.72	0.101	0.535	ADCY6,CACNB3,CTBP2,FCER1A,FGFR1,FGFR3,KDR,LDHB,LIPE,MAPK13,NDN,NPR1,PPARA,RUNX1T1
Thrombopoietin Signaling	3.68	0.143	1.667	IRS2,PIK3R1,PRKCA,PRKCI,RAP1A,RRAS2,STAT1,STAT5A,STAT5B
IL-8 Signaling	3.67	0.0857	2.668	AKT3,ANGPT1,CCND2,EGFR,GNAI1,GNG12,GPLD1,KDR,MAPK10,MMP9,PAK2,PIK3R1,PRKCA,PRKCI,RAP1A,RHOQ,RRAS2,TEK
MSP-RON Signaling In Cancer Cells Pathway	3.66	0.1	2.138	ACTA2,AKT3,ARNT,EGFR,ETS2,LEF1,MET,PIK3R1,PLAUR,RAP1A,RRAS2,TCF4,TCF7L2,YWHAZ
Glioma Signaling	3.64	0.105	2.111	AKT3,CAMK1,CCND2,EGFR,HDAC4,PDGFD,PDGFRA,PIK3R1,PRKCA,PRKCI,RAP1A,RRAS2,TGFA
Role Of Chondrocytes In Rheumatoid Arthritis Signaling Pathway	3.63	0.0993	0.535	CEBPD,CFLAR,CXCL12,CXCR4,EGR1,IL33,IL6R,LRP1,MAPK13,MMP11,MMP28,MMP3,MMP9,PPP3CB
ERBB Signaling	3.62	0.118	0.905	EGFR,MAPK10,MAPK13,PAK2,PAK4,PIK3R1,PRKCA,PRKCI,RAP1A,RRAS2,TGFA
IL-3 Signaling	3.58	0.127	1.897	AKT3,PIK3R1,PPP3CB,PRKCA,PRKCI,RAP1A,RRAS2,STAT1,STAT5A,STAT5B
Fcγ Receptor-mediated Phagocytosis in Macrophages and Monocytes	3.58	0.117	0.302	ACTA2,ACTR3,AKT3,EZR,FYN,GPLD1,PIK3R1,PRKCA,PRKCI,VAMP3,VAV3
GP6 Signaling Pathway	3.54	0.102	1.155	AKT3,COL15A1,COL1A1,COL1A2,FYN,LAMA2,LAMA4,LAMC1,LAMC2,PIK3R1,PRKCA,PRKCI,VAV3
Tight Junction Signaling	3.53	0.0894	NaN	ACTA2,AKT3,CLDN4,CSTF3,JAM2,JAM3,MPDZ,NECTIN2,NECTIN3,PPP2R1B,PRKCI,TGFBR2,VAMP3,VAPA,VCL,YBX3
IL-6 Signaling	3.5	0.102	0.832	A2M,ABCB1,AKT3,COL1A1,IL33,IL6R,MAPK10,MAPK13,MCL1,PIK3R1,RAP1A,RRAS2,SOCS3
HOTAIR Regulatory Pathway	3.48	0.092	-0.775	AKT3,COL1A1,COL1A2,FOXA1,JAM2,LEF1,MET,MMP11,MMP28,MMP3,MMP9,PIK3R1,SPP1,TCF4,TCF7L2
Synaptogenesis Signaling Pathway	3.48	0.073	1.091	ACTR3,ADCY6,AKT3,CACNB3,CDH11,CFL1,CNTNAP2,EIF4EBP2,FARP1,FYN,LRP1,NECTIN3,NTRK2,PIK3R1,RAP1A,RRAS2,SNCA,STXBP1,STXBP2,SYN2,SYT17,THBS1,VAMP3
Intrinsic Prothrombin Activation Pathway	3.4	0.167	0	COL1A1,COL1A2,F10,F13A1,F8,PROS1,THBD
PTEN Signaling	3.35	0.0933	-2.887	AKT3,EGFR,FGFR1,FGFR3,ITGA1,KDR,MAGI1,NTRK2,NTRK3,PDGFRA,PIK3R1,RAP1A,RRAS2,TGFBR2
Phagosome Formation	3.34	0.0577	3.162	ACKR1,ACKR4,ACTR3,ADGRA2,ADGRL4,ADRA1A,ADRB2,AGTR1,AKT3,AP1M2,AP1S2,CD209,CELSR1,CFL1,CX3CR1,FCER1A,FPR3,FYN,FZD4,GPLD1,GPR68,HTR2B,ITGA1,LPAR1,MSR1,P2RY14,PAK2,PAK4,PIK3R1,PRKCA,PRKCI,PTGER3,PTGER4,RAP1A,RAPGEF3,RRAS2,SCARA3,SLC52A2,TLR3,VAV3
Oncostatin M Signaling	3.33	0.163	0.378	CHI3L1,MMP3,RAP1A,RRAS2,STAT1,STAT5A,STAT5B
Neuregulin Signaling	3.32	0.103	2.111	AKT3,DCN,EGFR,ITGA1,PIK3R1,PRKCA,PRKCI,RAP1A,RRAS2,STAT5A,STAT5B,TGFA
Sertoli Cell-Sertoli Cell Junction Signaling	3.31	0.0825	NaN	A2M,ACTA2,AKT3,CLDN4,ITGA1,JAM2,JAM3,MAP3K9,MAPK10,MAPK13,NECTIN2,NECTIN3,RAP1A,RRAS2,TUBB6,VCL,YBX3
Production of Nitric Oxide and Reactive Oxygen Species in Macrophages	3.22	0.0838	1.807	AKT3,ALB,APOD,CLU,MAP3K9,MAPK10,MAPK13,PIK3R1,PPARA,PPP2R1B,PRKCA,PRKCI,RAP1A,RHOQ,SIRPA,STAT1
Virus Entry via Endocytic Pathways	3.2	0.106	NaN	ACTA2,AP1M2,AP1S2,FOLR1,FYN,HLA-E,PIK3R1,PRKCA,PRKCI,RAP1A,RRAS2
Mouse Embryonic Stem Cell Pluripotency	3.2	0.106	2.111	AKT3,FZD4,ID1,LEF1,LIFR,MAPK13,PIK3R1,RAP1A,RRAS2,TCF4,TCF7L2
Renin-Angiotensin Signaling	3.18	0.0992	1.265	ADCY6,AGTR1,MAPK10,MAPK13,PAK2,PAK4,PIK3R1,PRKCA,PRKCI,RAP1A,RRAS2,STAT1
Breast Cancer Regulation by Stathmin1	3.15	0.0589	2.959	ACKR1,ACKR4,ADGRA2,ADGRL4,ADRA1A,ADRB2,AGTR1,ARHGEF15,AURKA,CAMK1,CCND2,CDK1,CELSR1,CX3CR1,FPR3,FZD4,GNG12,GPR68,HGF,HTR2B,LPAR1,MMP9,P2RY14,PIK3R1,PPP2R1B,PRKCA,PRKCI,PTGER3,PTGER4,RAP1A,RRAS2,SLC52A2,SPDEF,TGFA,TUBB6
Role of OCT4 in Mammalian Embryonic Stem Cell Pluripotency	3.15	0.152	NaN	ETS2,FOXA1,KDM5B,NR5A2,PARP1,SH3GLB1,SPP1
LPS/IL-1 Mediated Inhibition of RXR Function	3.1	0.0748	-0.816	ABCA1,ABCB1,ACSL4,ACSL5,ALDH1L1,ALDH3A2,CES2,CHST11,CHST3,CHST7,CYP2U1,FMO2,GSTM5,IL33,NR5A2,PPARA,SLC35A2,SOD3,UST
Chronic Myeloid Leukemia Signaling	3.09	0.103	NaN	AKT3,CCND2,CTBP2,HDAC4,MECOM,PIK3R1,RAP1A,RRAS2,STAT5A,STAT5B,TGFBR2
Paxillin Signaling	3.09	0.103	1.265	ACTA2,ITGA1,MAPK10,MAPK13,PAK2,PAK4,PARVA,PIK3R1,RAP1A,RRAS2,VCL
Acute Myeloid Leukemia Signaling	3.09	0.11	1.897	AKT3,LEF1,PIK3R1,PML,RAP1A,RRAS2,STAT5A,STAT5B,TCF4,TCF7L2
Semaphorin Signaling in Neurons	3.08	0.131	NaN	CFL1,DPYSL2,FYN,MET,NRP1,PAK2,PAK4,RHOQ
Macropinocytosis Signaling	3.07	0.118	2.121	CSF1,HGF,MET,PDGFD,PIK3R1,PRKCA,PRKCI,RAP1A,RRAS2
Neuroinflammation Signaling Pathway	3.06	0.0694	0	AKT3,APH1A,BACE1,CFLAR,CX3CL1,CX3CR1,CXCL10,CXCL12,HLA-E,IDE,IL6R,MAPK10,MAPK13,MMP3,MMP9,PIK3R1,PPP3CB,PSENEN,SNCA,STAT1,TGFBR2,TLR3
IL-9 Signaling	3.05	0.171	0.816	IRS2,PIK3R1,SOCS3,STAT1,STAT5A,STAT5B
14-3-3-mediated Signaling	3	0.0945	1.265	AKT3,MAPK10,PIK3R1,PLCL2,PRKCA,PRKCI,RAP1A,RRAS2,SNCA,SRPK2,TUBB6,YWHAZ
Acute Phase Response Signaling	2.91	0.0811	0.577	A2M,AKT3,ALB,C1S,F8,IL33,IL6R,MAPK13,NR3C1,PIK3R1,RAP1A,RRAS2,SERPING1,SOCS3,TCF4
Chemokine Signaling	2.91	0.113	1.667	CAMK1,CFL1,CXCL12,CXCR4,GNAI1,MAPK13,PRKCA,RAP1A,RRAS2
UVC-Induced MAPK Signaling	2.87	0.137	1.134	EGFR,MAPK10,MAPK13,PRKCA,PRKCI,RAP1A,RRAS2
HGF Signaling	2.85	0.0909	2.53	AKT3,ETS2,HGF,ITGA1,MAP3K9,MAPK10,MET,PIK3R1,PRKCA,PRKCI,RAP1A,RRAS2
IL-17A Signaling in Gastric Cells	2.85	0.192	NaN	CXCL10,CXCL11,EGFR,MAPK10,MAPK13
Role Of Osteoclasts In Rheumatoid Arthritis Signaling Pathway	2.85	0.0682	0	ACP5,ADAM9,AKT3,COL15A1,COL1A1,COL1A2,CSF1,MAPK10,MAPK13,MMP11,MMP28,MMP3,MMP9,PIK3R1,PPP3CB,RAP1A,RHOQ,RRAS2,SFRP1,SPP1,VAV3
UVA-Induced MAPK Signaling	2.84	0.102	1.89	EGFR,MAPK10,MAPK13,PARP1,PIK3R1,PLCL2,PRKCA,RAP1A,RRAS2,STAT1
CDK5 Signaling	2.84	0.0957	2.333	ADCY6,EGR1,LAMA2,LAMC1,LAMC2,MAPK10,MAPK13,NTRK2,PPP2R1B,RAP1A,RRAS2
BEX2 Signaling Pathway	2.83	0.11	1	AKT3,LDB1,LEF1,LMO2,MAPK10,PPP2R1B,SPP1,TCF4,TCF7L2
Ribonucleotide Reductase Signaling Pathway	2.82	0.0824	0.535	AKT3,CDK1,CHEK1,EGFR,FBXL5,HGF,MAPK10,MAPK13,MET,MMP9,PARP1,PIK3R1,SMARCA4,THBS1
Bladder Cancer Signaling	2.81	0.0948	1	EGFR,FGF1,FGFR3,HDAC4,MMP11,MMP28,MMP3,MMP9,RAP1A,RRAS2,THBS1
VEGF Signaling	2.8	0.101	0.707	ACTA2,AKT3,ARNT,EIF1,KDR,PIK3R1,PRKCA,RAP1A,RRAS2,VCL
GNRH Signaling	2.77	0.0785	1.941	ADCY6,CACNB3,EGFR,EGR1,GNAI1,GNG12,MAP3K9,MAPK10,MAPK13,PAK2,PAK4,PRKCA,PRKCI,RAP1A,RRAS2
p70S6K Signaling	2.77	0.0889	2.111	AGTR1,AKT3,EGFR,GNAI1,PIK3R1,PLCL2,PPP2R1B,PRKCA,PRKCI,RAP1A,RRAS2,YWHAZ
Remodeling of Epithelial Adherens Junctions	2.76	0.118	NaN	ACTA2,ACTR3,HGF,MAPRE2,MET,NME1,TUBB6,VCL
PEDF Signaling	2.75	0.107	1.667	AKT3,CFLAR,MAPK13,PIK3R1,RAP1A,RRAS2,TCF4,TCF7L2,ZEB1
Fc Epsilon RI Signaling	2.75	0.0932	1.508	AKT3,FCER1A,FYN,MAPK10,MAPK13,PIK3R1,PRKCA,PRKCI,RAP1A,RRAS2,VAV3
Role of JAK1 and JAK3 in γc Cytokine Signaling	2.72	0.116	NaN	IRS2,PIK3R1,RAP1A,RRAS2,SOCS3,STAT1,STAT5A,STAT5B
Reelin Signaling in Neurons	2.69	0.087	2.714	ACTR3,AKT3,ARHGEF15,ARHGEF28,CFL1,FYN,MAP3K9,MAPK10,NECTIN3,PDK4,PIK3R1,RAP1A
Sperm Motility	2.68	0.0706	1	DDR2,EGFR,FGFR1,FGFR3,FYN,GNAI1,GNG12,KDR,MET,NPR1,NTRK2,NTRK3,PDGFRA,PLCL2,PRKCA,PRKCI,TEK,TYRO3
FGF Signaling	2.68	0.105	1.667	AKT3,FGF1,FGFR1,FGFR3,HGF,MAPK13,MET,PIK3R1,PRKCA
GM-CSF Signaling	2.68	0.114	1.134	AKT3,BCL2A1,PIK3R1,PPP3CB,RAP1A,RRAS2,STAT1,STAT5B
cAMP-mediated signaling	2.68	0.0723	3.5	ADCY6,ADRB2,AGTR1,CAMK1,CREM,DUSP6,GNAI1,LPAR1,MPPED2,P2RY14,PDE11A,PDE3B,PPP3CB,PTGER3,PTGER4,RAP1A,RAPGEF3
ERK/MAPK Signaling	2.68	0.0744	1.069	DUSP6,ETS2,FYN,ITGA1,KSR1,PAK2,PAK4,PIK3R1,PPP2R1B,PRKCA,PRKCI,RAP1A,RAPGEF3,RRAS2,STAT1,YWHAZ
Sumoylation Pathway	2.68	0.0971	0	CTBP2,MAPK10,NR3C1,PML,RAN,RHOQ,SAE1,SNCA,UBE2I,ZEB1
Osteoarthritis Pathway	2.66	0.072	1.069	DCN,DDR2,FGFR1,FGFR3,FZD4,HDAC4,ITGA1,LEF1,LRP1,MEF2C,MMP3,MMP9,RBPJ,SPP1,TCF4,TCF7L2,TGFBR2
Growth Hormone Signaling	2.64	0.113	0.707	A2M,PIK3R1,PRKCA,PRKCI,SOCS3,STAT1,STAT5A,STAT5B
IGF-1 Signaling	2.64	0.0962	1.134	AKT3,CCN1,CCN3,IRS2,PIK3R1,PRKCI,RAP1A,RRAS2,SOCS3,YWHAZ
NRF2-mediated Oxidative Stress Response	2.64	0.0717	0	ACTA2,AOX1,CYP2U1,DNAJA4,DNAJB4,DNAJC10,ENC1,GSTM5,HACD3,MAF,PIK3R1,PRKCA,PRKCI,RAP1A,RRAS2,SLC35A2,SOD3
Natural Killer Cell Signaling	2.62	0.0758	1.291	AKT3,CFL1,COL1A1,COL1A2,FYN,HLA-E,MAP3K9,MAPK13,NECTIN2,PAK2,PAK4,PIK3R1,RAP1A,RRAS2,VAV3
Pathogenesis of Multiple Sclerosis	2.59	0.333	NaN	CXCL10,CXCL11,CXCL9
Hereditary Breast Cancer Signaling	2.58	0.0845	NaN	AKT3,CCNB1,CCND2,CDK1,CHEK1,H2AX,HDAC4,PIK3R1,RAD51,RAP1A,RRAS2,SMARCA4
RHOGDI Signaling	2.58	0.0727	-0.277	ACTA2,ACTR3,ARHGAP5,ARHGAP6,ARHGEF15,CDH11,CFL1,DLC1,EZR,GNAI1,GNG12,ITGA1,PAK2,PAK4,PRKCA,RHOQ
Cardiac Hypertrophy Signaling	2.58	0.069	3	ADCY6,ADRA1A,ADRB2,CACNB3,GNAI1,GNG12,IL6R,MAP3K9,MAPK10,MAPK13,MEF2C,PIK3R1,PLCL2,PPP3CB,RAP1A,RHOQ,RRAS2,TGFBR2
Glioma Invasiveness Signaling	2.57	0.11	0.707	HMMR,MMP9,PIK3R1,PLAUR,RAP1A,RHOQ,RRAS2,TIMP2
Xenobiotic Metabolism General Signaling Pathway	2.56	0.0839	2.309	AKT3,ARNT,GSTM5,MAF,MAP3K9,MAPK13,PIK3R1,PPARA,PRKCA,PRKCI,RAP1A,RRAS2
AMPK Signaling	2.55	0.0702	1.732	ADRA1A,ADRB2,AK5,AKT3,CCNA2,GNAI1,GNG12,IRS2,KAT2B,LIPE,MAPK13,PIK3R1,PPAT,PPM1F,PPP2R1B,SLC2A1,SMARCA4
Pancreatic Adenocarcinoma Signaling	2.52	0.0873	0.707	AKT3,EGFR,GPLD1,HDAC4,MAPK10,MMP9,PIK3R1,RAD51,STAT1,TGFA,TGFBR2
Actin Cytoskeleton Signaling	2.51	0.0697	0.832	ACTA2,ACTR3,ARHGAP24,CFL1,DIAPH2,EZR,FGF1,GNG12,ITGA1,PAK2,PAK4,PDGFD,PIK3R1,RAP1A,RRAS2,VAV3,VCL
Role of Osteoblasts, Osteoclasts and Chondrocytes in Rheumatoid Arthritis	2.5	0.0714	NaN	ACP5,AKT3,COL1A1,CSF1,FZD4,IL33,LEF1,LRP1,MAPK10,MMP3,PIK3R1,PPP3CB,SFRP1,SPP1,TCF4,TCF7L2
Coronavirus Pathogenesis Pathway	2.49	0.0735	1.604	ADAM9,AGTR1,EEF1A2,HDAC4,IFNAR1,MAPK10,MAPK13,OAS1,OAS2,RPS15A,RPS27,STAT1,TGFBR2,TLR3,TNPO1
Thrombin Signaling	2.48	0.0711	2.138	ADCY6,AKT3,ARHGEF15,ARHGEF28,CAMK1,EGFR,GNAI1,GNG12,MAPK13,PIK3R1,PLCL2,PRKCA,PRKCI,RAP1A,RHOQ,RRAS2
Signaling by Rho Family GTPases	2.47	0.0674	0.832	ACTA2,ACTR3,ARHGEF15,CDH11,CFL1,EZR,GNAI1,GNG12,ITGA1,MAP3K9,MAPK10,PAK2,PAK4,PIK3R1,PRKCI,RHOQ,SEPTIN10,SEPTIN6
Non-Small Cell Lung Cancer Signaling	2.42	0.0957	1.89	AKT3,CCND2,EGFR,HDAC4,PIK3R1,PRKCA,RAP1A,RRAS2,TGFA
Insulin Secretion Signaling Pathway	2.39	0.0662	1.698	ADCY6,CACNB3,EIF1,EIF4EBP2,FYN,KCNB1,MAPK13,PIK3R1,PLCL2,PRKCA,PRKCI,PRLR,RAP1A,SLC2A1,STAT1,STAT5A,STAT5B,VAMP3
Xenobiotic Metabolism CAR Signaling Pathway	2.35	0.0733	2.138	ABCB1,ALDH1L1,ALDH3A2,CHST11,CHST3,CHST7,EGFR,FMO2,GSTM5,PPP2R1B,PRKCA,PRKCI,SOD3,UST
Th1 and Th2 Activation Pathway	2.33	0.0756	NaN	APH1A,CXCR4,IFNAR1,IL33,IL6R,MAF,PIK3R1,PSENEN,SOCS3,STAT1,STAT5A,STAT5B,TGFBR2
CCR3 Signaling in Eosinophils	2.32	0.0821	0.707	CFL1,GNAI1,GNG12,MAPK13,PAK2,PAK4,PIK3R1,PRKCA,PRKCI,RAP1A,RRAS2
IL-13 Signaling Pathway	2.3	0.0862	0	AKT3,CHI3L1,DEFB1,FYN,IL33,MAPK13,PIK3R1,SOCS3,SPDEF,STAT1
mTOR Signaling	2.3	0.0701	1.897	AKT3,EIF3F,EIF3M,EIF4EBP2,GPLD1,PIK3R1,PPP2R1B,PRKCA,PRKCI,PRR5,RAP1A,RHOQ,RPS15A,RPS27,RRAS2
FAK Signaling	2.3	0.048	3.111	ACKR1,ACKR4,ACTR3,ADGRA2,ADGRL4,ADRA1A,ADRB2,AGTR1,AKT3,CAPN3,CELSR1,COL1A1,COL1A2,CX3CR1,ECM2,EGFR,ETS2,FPR3,FYN,FZD4,GPR68,HTR2B,IFNAR1,IL20RA,IL33,IL6R,ITGA1,KDR,LEF1,LPAR1,MAPK10,MAPK13,MET,MMP9,NEDD9,P2RY14,PAK2,PAK4,PDGFRA,PIK3R1,PTGER3,PTGER4,RAP1A,RRAS2,SLC52A2,SOCS3,SPARCL1,TCF4,TCF7L2,TGFBR2
p53 Signaling	2.3	0.0918	0.707	AKT3,CCND2,CHEK1,KAT2B,PIK3R1,PLAGL1,PML,THBS1,TRIM29
Senescence Pathway	2.3	0.0635	2.668	AKT3,CACNB3,CAPN3,CBX7,CCNB1,CCND2,CDK1,CHEK1,ETS2,KAT2B,PARP1,PDK4,PIK3R1,PML,PPP2R1B,PPP3CB,RAP1A,RRAS2,TGFBR2
Estrogen-Dependent Breast Cancer Signaling	2.29	0.0988	2.646	AKT3,EGFR,HSD17B6,PIK3R1,RAP1A,RRAS2,STAT5A,STAT5B
PAK Signaling	2.27	0.0855	2.121	CFL1,ITGA1,MAPK10,PAK2,PAK4,PDGFD,PDGFRA,PIK3R1,RAP1A,RRAS2
Opioid Signaling Pathway	2.27	0.0645	0.535	ADCY6,AKT3,CACNB3,CAMK1,FYN,GNAI1,GNG12,GRK3,GRK5,LEF1,PPP3CB,PRKCA,PRKCI,RAP1A,RGS5,RRAS2,TCF4,TCF7L2
Apelin Cardiomyocyte Signaling Pathway	2.27	0.0909	1.667	AKT3,ARNT,GNAI1,MAPK10,MAPK13,PIK3R1,PLCL2,PRKCA,PRKCI
IL-12 Signaling and Production in Macrophages	2.27	0.0809	NaN	AKT3,ALB,APOD,CLU,MAF,MAPK10,MAPK13,PIK3R1,PRKCA,PRKCI,STAT1
PXR/RXR Activation	2.27	0.108	1.89	ABCB1,AKT3,ALDH3A2,CES2,NR3C1,PPARA,SCD
FLT3 Signaling in Hematopoietic Progenitor Cells	2.26	0.0976	1.414	AKT3,MAPK13,PIK3R1,RAP1A,RRAS2,STAT1,STAT5A,STAT5B
JAK/STAT Signaling	2.26	0.0976	1.414	AKT3,PIK3R1,RAP1A,RRAS2,SOCS3,STAT1,STAT5A,STAT5B
ATM Signaling	2.24	0.09	0.333	CCNB1,CDK1,CHEK1,H2AX,MAPK10,MAPK13,PPP2R1B,RAD51,ZEB1
Oxytocin Signaling Pathway	2.23	0.0638	2.357	AKT3,ATP2B4,CACNB3,EGFR,GNAI1,GNG12,LIPE,MAPK10,MAPK13,MEF2C,NPR1,PIK3R1,PPARA,PPP3CB,PRKCA,PRKCI,RAP1A,RRAS2
Cholecystokinin/Gastrin-mediated Signaling	2.22	0.084	1.897	CREM,EGFR,IL33,MAPK10,MEF2C,PRKCA,PRKCI,RAP1A,RHOQ,RRAS2
Iron homeostasis signaling pathway	2.22	0.0797	NaN	ACO1,ARNT,ATP6V0B,EGFR,FBXL5,HIF3A,IL6R,LRP1,PDGFRA,STAT5A,STAT5B
Ovarian Cancer Signaling	2.21	0.0759	1.633	AKT3,EGFR,FZD4,HDAC4,LEF1,MMP9,PIK3R1,RAD51,RAP1A,RRAS2,TCF4,TCF7L2
Pathogen Induced Cytokine Storm Signaling Pathway	2.21	0.0591	0	ADRA1A,COL15A1,COL1A1,COL1A2,CX3CL1,CXCL10,CXCL11,CXCL12,CXCL9,CXCR4,IFNAR1,IL33,IL6R,MAPK10,MAPK13,SLC2A1,SOCS3,STAT1,STAT5A,STAT5B,STXBP2,TLR3
Glucocorticoid Receptor Signaling	2.2	0.0532	NaN	A2M,ADRB2,AKT3,EGFR,FBP1,GABPB1,GTF2H1,HLA-E,IFNAR1,IL20RA,IL6R,KAT2B,KRT6B,MAPK10,MAPK13,MMP3,MMP9,NR3C1,PDK4,PIK3R1,PPP3CB,RAP1A,RRAS2,SDHC,SLPI,SMARCA4,STAT1,STAT5A,STAT5B,TGFBR2,UBE2I
Amyloid Processing	2.2	0.118	1	AKT3,APH1A,BACE1,CAPN3,MAPK13,PSENEN
Mitotic Roles of Polo-Like Kinase	2.19	0.104	-0.447	CCNB1,CDK1,ESPL1,KIF11,PKMYT1,PPP2R1B,PTTG1
VEGF Family Ligand-Receptor Interactions	2.19	0.0952	1.89	AKT3,KDR,NRP1,PIK3R1,PRKCA,PRKCI,RAP1A,RRAS2
Insulin Receptor Signaling	2.18	0.0786	1.508	AKT3,FYN,IRS2,LIPE,PDE3B,PIK3R1,PRKCI,RAP1A,RHOQ,RRAS2,SOCS3
ILK Signaling	2.16	0.0697	0	ACTA2,AKT3,CFL1,IRS2,LEF1,LIMS2,MAPK10,MMP9,MUC1,PARVA,PIK3R1,PPP2R1B,RHOQ,VCL
ERBB4 Signaling	2.16	0.103	1.342	APH1A,PIK3R1,PRKCA,PRKCI,PSENEN,RAP1A,RRAS2
Complement System	2.16	0.135	1	C1S,CD46,CD59,CFI,SERPING1
UVB-Induced MAPK Signaling	2.15	0.115	0.816	EGFR,MAPK10,MAPK13,PIK3R1,PRKCA,PRKCI
Regulation of eIF4 and p70S6K Signaling	2.15	0.0718	1.342	AKT3,EIF1,EIF3F,EIF3M,EIF4EBP2,ITGA1,MAPK13,PIK3R1,PPP2R1B,RAP1A,RPS15A,RPS27,RRAS2
PDGF Signaling	2.13	0.093	2.121	ACP1,PDGFD,PDGFRA,PIK3R1,PRKCA,RAP1A,RRAS2,STAT1
LXR/RXR Activation	2.12	0.0813	0.378	ABCA1,ALB,APOD,CLU,HADH,IL33,MMP9,MSR1,SCD,TLR3
RHOA Signaling	2.1	0.0806	-0.632	ACTA2,ACTR3,ARHGAP5,ARHGAP6,CFL1,DLC1,EZR,LPAR1,SEPTIN10,SEPTIN6
FXR/RXR Activation	2.05	0.0794	NaN	AKT3,ALB,APOD,CLU,FBP1,FOXA1,IL33,MAPK10,NR5A2,PPARA
EGF Signaling	2.04	0.109	0.816	AKT3,EGFR,MAPK13,PIK3R1,PRKCA,STAT1
Endocannabinoid Developing Neuron Pathway	2.03	0.0787	1	ADCY6,AKT3,GNAI1,GNG12,MAPK10,MAPK13,MGLL,PIK3R1,RAP1A,RRAS2
Ephrin B Signaling	2.03	0.0972	0.447	ACP1,CFL1,CXCL12,CXCR4,GNAI1,GNG12,VAV3
Gαq Signaling	1.97	0.0706	2.53	ADRA1A,AGTR1,AKT3,GNAI1,GNG12,GPLD1,HTR2B,PIK3R1,PPP3CB,PRKCA,PRKCI,RHOQ
Semaphorin Neuronal Repulsive Signaling Pathway	1.96	0.0733	-0.302	AKT3,CFL1,DPYSL2,FARP1,FYN,ITGA1,NRP1,PAK2,PAK4,PIK3R1,SEMA6D
Glioblastoma Multiforme Signaling	1.95	0.0702	2.714	AKT3,CCND2,EGFR,FZD4,LEF1,PDGFD,PDGFRA,PIK3R1,PLCL2,RAP1A,RHOQ,RRAS2
Endothelin-1 Signaling	1.95	0.0677	1.508	ADCY6,ECE2,GNAI1,GPLD1,MAPK10,MAPK13,NPR1,PIK3R1,PLCL2,PRKCA,PRKCI,RAP1A,RRAS2
fMLP Signaling in Neutrophils	1.94	0.0763	1.414	ACTR3,FPR3,GNAI1,GNG12,PIK3R1,PPP3CB,PRKCA,PRKCI,RAP1A,RRAS2
Caveolar-mediated Endocytosis Signaling	1.93	0.0933	NaN	ACTA2,ALB,EGFR,FYN,HLA-E,ITGA1,PRKCA
Clathrin-mediated Endocytosis Signaling	1.93	0.0674	NaN	ACTA2,ACTR3,ALB,AP1M2,AP1S2,APOD,CLU,FGF1,MET,PDGFD,PIK3R1,PPP3CB,SH3GLB1
Factors Promoting Cardiogenesis in Vertebrates	1.92	0.0724	1.897	FZD4,LEF1,LRP1,MAPK10,MEF2C,PLCL2,PRKCA,PRKCI,TCF4,TCF7L2,TGFBR2
Ferroptosis Signaling Pathway	1.92	0.0758	1.667	ABCA1,ACSL4,CTSB,H2AX,H2AZ2,H2BC5,RAP1A,RRAS2,SLC7A11,WWTR1
P2Y Purigenic Receptor Signaling Pathway	1.9	0.0752	1.667	ADCY6,AKT3,GNAI1,GNG12,PIK3R1,PLCL2,PRKCA,PRKCI,RAP1A,RRAS2
WNT/β-catenin Signaling	1.89	0.069	0.577	AKT3,FZD4,LEF1,LRP1,NR5A2,PPP2R1B,SFRP1,SOX11,SOX17,TCF4,TCF7L2,TGFBR2
Relaxin Signaling	1.86	0.071	1.633	ADCY6,AKT3,GNAI1,GNG12,MMP9,MPPED2,NPR1,PDE11A,PDE3B,PIK3R1,RAP1A
GADD45 Signaling	1.86	0.1	0.816	CCNB1,CCND2,CDK1,MAPK10,MAPK13,TGFBR2
Erythropoietin Signaling Pathway	1.84	0.0678	2.309	AKT3,ARNT,CCND2,IL33,IRS2,PIK3R1,PRKCA,PRKCI,RAP1A,RRAS2,STAT5A,STAT5B
Salvage Pathways of Pyrimidine Ribonucleotides	1.83	0.0825	-0.707	AK5,APOBEC3B,CDK1,GRK5,MAP3K9,NEK2,NME1,PAK2
IL-2 Signaling	1.83	0.0984	2.449	AKT3,PIK3R1,RAP1A,RRAS2,STAT5A,STAT5B
Adrenomedullin signaling pathway	1.83	0.0653	2.496	ADCY6,AKT3,ARNT,IL33,KCNN4,MAPK10,MAPK13,NPR1,PIK3R1,PLCL2,RAMP2,RAP1A,RRAS2
Th2 Pathway	1.82	0.073	0.333	APH1A,CXCR4,IL33,MAF,PIK3R1,PSENEN,SOCS3,STAT5A,STAT5B,TGFBR2
Circadian Rhythm Signaling	1.79	0.0597	NaN	ADCY6,CACNB3,CIRBP,EIF4EBP2,FYN,GNAI1,GNG12,NPR1,NR3C1,NTRK2,PLCL2,PRKCA,PRKCI,PTGDS,RAP1A,RRAS2
Neuropathic Pain Signaling In Dorsal Horn Neurons	1.74	0.0792	0.707	CAMK1,KCNN4,NTRK2,PIK3R1,PLCL2,PRKCA,PRKCI,TAC1
Role of MAPK Signaling in the Pathogenesis of Influenza	1.74	0.0854	NaN	AKT3,CXCL10,MAPK10,MAPK13,PRKCA,RAP1A,RRAS2
TR/RXR Activation	1.68	0.0833	NaN	AKT3,F10,KLF9,PDE3B,PIK3R1,RCAN2,SLC2A1
Apoptosis Signaling	1.67	0.0769	0	BCL2A1,CAPN3,CDK1,MCL1,PARP1,PRKCA,RAP1A,RRAS2
PI3K Signaling in B Lymphocytes	1.66	0.069	1.667	AKT3,FYN,IRS2,PIK3R1,PLCL2,PPP3CB,PRKCI,RAP1A,RRAS2,VAV3
LPS-stimulated MAPK Signaling	1.66	0.0824	1.134	MAPK10,MAPK13,PIK3R1,PRKCA,PRKCI,RAP1A,RRAS2
Cyclins and Cell Cycle Regulation	1.66	0.0824	-1.342	CCNA2,CCNB1,CCND2,CDK1,FBXL5,HDAC4,PPP2R1B
Role of Hypercytokinemia/hyperchemokinemia in the Pathogenesis of Influenza	1.63	0.0814	0.378	CXCL10,IFNAR1,IL33,OAS1,OAS2,STAT1,TLR3
γ-linolenate Biosynthesis II (Animals)	1.63	0.158	NaN	ACSL4,ACSL5,CYB5R3
DNA damage-induced 14-3-3σ Signaling	1.63	0.158	NaN	AKT3,CCNB1,CDK1
FAT10 Cancer Signaling Pathway	1.62	0.1	1	AKT3,CXCR4,MAD2L1,TCF7L2,TGFBR2
Regulation Of The Epithelial Mesenchymal Transition In Development Pathway	1.61	0.0805	0	APH1A,FZD4,LEF1,PSENEN,RBPJ,TCF4,TCF7L2
PPAR Signaling	1.6	0.0748	-2.121	IL33,PDGFD,PDGFRA,PPARA,RAP1A,RRAS2,STAT5A,STAT5B
Endocannabinoid Neuronal Synapse Pathway	1.59	0.0671	0.378	ABHD6,ADCY6,CACNB3,GNAI1,GNG12,MAPK10,MAPK13,MGLL,PLCL2,PPP3CB
SPINK1 General Cancer Pathway	1.59	0.087	2.449	AKT3,EGFR,IL6R,PIK3R1,RAP1A,RRAS2
α-Adrenergic Signaling	1.58	0.0741	1.633	ADCY6,ADRA1A,GNAI1,GNG12,PRKCA,PRKCI,RAP1A,RRAS2
Telomerase Signaling	1.58	0.0741	1.89	AKT3,EGFR,ETS2,HDAC4,PIK3R1,PPP2R1B,RAP1A,RRAS2
Dilated Cardiomyopathy Signaling Pathway	1.57	0.0667	0.378	ACTA2,ADCY6,AKT3,CACNB3,CAMK1,LAMA4,MAPK13,SGCD,TNNC2,UTRN
G Beta Gamma Signaling	1.57	0.0698	1.667	AKT3,CACNB3,EGFR,GNAI1,GNG12,PRKCA,PRKCI,RAP1A,RRAS2
Fatty Acid β-oxidation I	1.57	0.114	2	ACSL4,ACSL5,HADH,SDS
Corticotropin Releasing Hormone Signaling	1.55	0.0662	1.897	ADCY6,CACNB3,GNAI1,MAPK13,MEF2C,NPR1,NR4A1,PRKCA,PRKCI,RAP1A
Type II Diabetes Mellitus Signaling	1.52	0.0654	0.816	ACSL4,ACSL5,AKT3,CACNB3,IRS2,MAPK10,PIK3R1,PRKCA,PRKCI,SOCS3
Androgen Biosynthesis	1.52	0.143	NaN	EBP,HSD17B6,SRD5A1
Estrogen Receptor Signaling	1.51	0.0513	1.147	ADCY6,AKT3,CACNB3,CFL1,CTBP2,EGFR,FOXA1,GNAI1,GNG12,MMP11,MMP28,MMP3,MMP9,NR3C1,PIK3R1,PLCL2,PRKCA,PRKCI,RAP1A,RRAS2,SDHC
Gα12/13 Signaling	1.5	0.0677	2.333	AKT3,CDH11,LPAR1,MAPK10,MEF2C,PIK3R1,RAP1A,RRAS2,VAV3
Sorbitol Degradation I	1.48	1	NaN	SORD
Docosahexaenoic Acid (DHA) Signaling	1.45	0.105	NaN	AKT3,BCL2A1,BIK,PIK3R1
Cell Cycle Control of Chromosomal Replication	1.44	0.0893	-2.236	CDK1,CDT1,MCM2,MCM4,ORC6
RAC Signaling	1.43	0.0657	0.378	ACTR3,CFL1,ITGA1,PAK2,PAK4,PIK3R1,PRKCI,RAP1A,RRAS2
Aryl Hydrocarbon Receptor Signaling	1.42	0.0629	-0.378	ALDH1L1,ALDH3A2,ARNT,CCNA2,CCND2,CHEK1,GSTM5,NFIB,SLC35A2,SMARCA4
EIF2 Signaling	1.42	0.0573	1.89	ACTA2,AKT3,EIF1,EIF3F,EIF3M,PIK3R1,PPP1R15A,RAP1A,RPL7,RPS15A,RPS27,RRAS2,TRIB3
Pyrimidine Deoxyribonucleotides De Novo Biosynthesis I	1.41	0.13	NaN	AK5,NME1,TYMS
TCA Cycle II (Eukaryotic)	1.41	0.13	NaN	ACO1,IDH3A,SDHC
CNTF Signaling	1.41	0.0877	1.342	LIFR,PIK3R1,RAP1A,RRAS2,STAT1
Leptin Signaling in Obesity	1.41	0.0789	1	ADCY6,AKT3,PDE3B,PIK3R1,PLCL2,SOCS3
TGF-β Signaling	1.41	0.0729	0	INHBA,MAPK13,RAP1A,RRAS2,TGFBR2,TGIF1,ZNF423
Prostanoid Biosynthesis	1.39	0.2	NaN	PTGDS,PTGIS
Cancer Drug Resistance By Drug Efflux	1.38	0.0862	NaN	ABCB1,AKT3,PIK3R1,RAP1A,RRAS2
Gαi Signaling	1.38	0.0643	1.414	ADCY6,AGTR1,GNAI1,GNG12,LPAR1,P2RY14,PTGER3,RAP1A,RRAS2
Dopamine-DARPP32 Feedback in cAMP Signaling	1.37	0.0595	1.134	ADCY6,CACNB3,CREM,GNAI1,KCNJ16,KCNJ2,PLCL2,PPP2R1B,PPP3CB,PRKCA,PRKCI
NF-κB Activation by Viruses	1.36	0.0769	1.633	AKT3,PIK3R1,PRKCA,PRKCI,RAP1A,RRAS2
Neurotrophin/TRK Signaling	1.36	0.0769	1	NTRK2,NTRK3,PIK3R1,RAP1A,RRAS2,SPRY1
Triacylglycerol Degradation	1.35	0.0847	1.342	ABHD2,ABHD6,CES2,LIPE,MGLL
Sphingosine-1-phosphate Signaling	1.35	0.0667	2.121	ADCY6,AKT3,GNAI1,PDGFD,PDGFRA,PIK3R1,PLCL2,RHOQ
Nitric Oxide Signaling in the Cardiovascular System	1.35	0.0667	1.633	AKT3,CACNB3,KDR,NPR1,PDE3B,PIK3R1,PRKCA,PRKCI
Mechanisms of Viral Exit from Host Cells	1.35	0.0976	NaN	ACTA2,PRKCA,PRKCI,SH3GLB1
MicroRNA Biogenesis Signaling Pathway	1.34	0.0588	0.905	AKT3,EGFR,HGF,MAPK13,PIK3R1,QKI,RAE1,RAN,RAP1A,RRAS2,TGFA
Neuroprotective Role of THOP1 in Alzheimer's Disease	1.33	0.0661	1	CMA1,CTSG,ECE2,FAP,HLA-E,IDE,MMP9,TAC1
Endometrial Cancer Signaling	1.33	0.0833	2	AKT3,LEF1,PIK3R1,RAP1A,RRAS2
PCP (Planar Cell Polarity) Pathway	1.33	0.0833	NaN	CELSR1,DAAM1,FZD4,MAPK10,VANGL1
Heparan Sulfate Biosynthesis (Late Stages)	1.29	0.0741	2.449	CES2,CHST11,CHST3,CHST7,LIPE,UST
Aldosterone Signaling in Epithelial Cells	1.29	0.0595	1	CRYAB,DNAJB4,DNAJC10,HSPB6,KCNMB1,PIK3R1,PLCL2,PRKCA,PRKCI,SACS
Xenobiotic Metabolism PXR Signaling Pathway	1.27	0.0573	2.111	ABCB1,ALDH1L1,ALDH3A2,CES2,CHST11,CHST3,CHST7,GSTM5,PRKCA,PRKCI,UST
Endocannabinoid Cancer Inhibition Pathway	1.27	0.0612	-1.667	ADCY6,AKT3,CCND2,GNAI1,LEF1,PIK3R1,TCF4,TCF7L2,TRIB3
Autophagy	1.26	0.0556	0.905	AKT3,ARNT,GABARAPL1,HGF,IRS2,LAMP2,MAPK10,PIK3R1,PPP2R1B,PPP3CB,SLC7A5,TGFA
Gαs Signaling	1.26	0.064	1.633	ADCY6,ADD3,ADRB2,GNAI1,GNG12,PTGER4,RAP1A,RAPGEF3
Mitochondrial Dysfunction	1.25	0.0585	NaN	ACO1,APH1A,BACE1,CYB5R3,DMAC2L,MAPK10,PINK1,PSENEN,SDHC,SNCA
Glycolysis I	1.24	0.111	NaN	ALDOC,FBP1,PGK1
Gluconeogenesis I	1.24	0.111	NaN	ALDOC,FBP1,PGK1
Apelin Liver Signaling Pathway	1.24	0.111	NaN	COL1A1,COL1A2,MAPK10
Calcium Signaling	1.23	0.0548	1.89	ACTA2,ASPH,ATP2B4,CACNB3,CAMK1,HDAC4,MEF2C,PPP3CB,RAP1A,RCAN2,TNNC2,TRPC1
Oxytocin In Brain Signaling Pathway	1.21	0.0558	2.111	AKT3,CACNB3,EGFR,GNAI1,GNG12,MEF2C,PIK3R1,PRKCA,PRKCI,RAP1A,RRAS2
ERB2-ERBB3 Signaling	1.2	0.0769	2.236	PIK3R1,RAP1A,RRAS2,STAT5A,STAT5B
Pyridoxal 5'-phosphate Salvage Pathway	1.2	0.0769	-0.447	CDK1,GRK5,MAP3K9,NEK2,PAK2
HIPPO signaling	1.19	0.0698	0	DLG3,FAT4,PPP2R1B,TEAD1,WWTR1,YWHAZ
Epoxysqualene Biosynthesis	1.19	0.5	NaN	SQLE
GDP-L-fucose Biosynthesis I (from GDP-D-mannose)	1.19	0.5	NaN	GFUS
Formaldehyde Oxidation II (Glutathione-dependent)	1.19	0.5	NaN	ADH5
Cholesterol Biosynthesis I	1.18	0.154	NaN	EBP,SQLE
NAD Phosphorylation and Dephosphorylation	1.18	0.154	NaN	ACP1,ACP5
Glycogen Degradation II	1.18	0.154	NaN	PGM5,TYMP
Cholesterol Biosynthesis II (via 24,25-dihydrolanosterol)	1.18	0.154	NaN	EBP,SQLE
Cholesterol Biosynthesis III (via Desmosterol)	1.18	0.154	NaN	EBP,SQLE
PI3K/AKT Signaling	1.17	0.055	0	AKT3,IFNAR1,IL20RA,IL6R,ITGA1,MCL1,PIK3R1,PPP2R1B,RAP1A,RRAS2,YWHAZ
nNOS Signaling in Neurons	1.17	0.0851	NaN	CAPN3,PPP3CB,PRKCA,PRKCI
Ephrin A Signaling	1.17	0.0851	NaN	CFL1,FYN,PIK3R1,VAV3
Dermatan Sulfate Biosynthesis (Late Stages)	1.17	0.0851	2	CHST11,CHST3,CHST7,UST
Heparan Sulfate Biosynthesis	1.15	0.0682	2.449	CES2,CHST11,CHST3,CHST7,LIPE,UST
eNOS Signaling	1.14	0.0577	1.89	ADCY6,AKT3,AQP1,CCNA2,KDR,LPAR1,PIK3R1,PRKCA,PRKCI
HER-2 Signaling in Breast Cancer	1.14	0.0529	2.111	AKT3,EGFR,ETS2,FCER1A,FYN,PIK3R1,PRKCA,PRKCI,RAE1,RAP1A,RRAS2,TGFA
Colanic Acid Building Blocks Biosynthesis	1.12	0.143	NaN	GFUS,UGP2
Unfolded protein response	1.12	0.0667	NaN	CEBPD,DNAJA4,DNAJB4,DNAJC10,P4HB,PPP1R15A
Antioxidant Action of Vitamin C	1.12	0.0625	-1.633	GPLD1,MAPK10,MAPK13,PLCL2,SLC2A1,STAT5A,STAT5B
Ceramide Signaling	1.1	0.0659	0.816	AKT3,KSR1,PIK3R1,PPP2R1B,RAP1A,RRAS2
RANK Signaling in Osteoclasts	1.1	0.0659	1.633	AKT3,MAP3K9,MAPK10,MAPK13,PIK3R1,PPP3CB
Apelin Adipocyte Signaling Pathway	1.1	0.0659	0	ADCY6,CLIC2,GNAI1,LIPE,MAPK10,MAPK13
SNARE Signaling Pathway	1.09	0.0588	0.707	ADCY6,CACNB3,SNCA,STXBP1,STXBP2,SYN2,SYT17,VAMP3
Role of PKR in Interferon Induction and Antiviral Response	1.09	0.0588	0.816	IFNAR1,MAPK10,MAPK13,MSR1,PDGFD,SCARA3,STAT1,TLR3
Ubiquinol-10 Biosynthesis (Eukaryotic)	1.09	0.0968	NaN	CYP26B1,CYP7B1,ECHDC1
Melanoma Signaling	1.09	0.08	2	AKT3,PIK3R1,RAP1A,RRAS2
Chondroitin Sulfate Biosynthesis (Late Stages)	1.09	0.08	2	CHST11,CHST3,CHST7,UST
Prostate Cancer Signaling	1.08	0.0614	NaN	AKT3,HDAC4,LEF1,PIK3R1,RAP1A,RRAS2,SRD5A1
Regulation of Actin-based Motility by Rho	1.07	0.0609	-0.447	ACTA2,ACTR3,CFL1,ITGA1,PAK2,PAK4,RHOQ
Fatty Acid Activation	1.07	0.133	NaN	ACSL4,ACSL5
Glycogen Degradation III	1.07	0.133	NaN	PGM5,TYMP
Inhibition of ARE-Mediated mRNA Degradation Pathway	1.06	0.0556	-1.134	AKT3,MAPK13,PPP2R1B,PSMB4,PSMD11,TIA1,YWHAZ,ZFP36,ZFP36L2
IL-17 Signaling	1.04	0.0535	0.632	AKT3,DEFB1,IL33,MAPK10,MAPK13,MMP3,MMP9,PIK3R1,RAP1A,RRAS2
Triacylglycerol Biosynthesis	1.04	0.0769	2	ABHD5,MBOAT2,PLPP1,PLPP3
GPCR-Mediated Nutrient Sensing in Enteroendocrine Cells	1.02	0.0593	0.378	ADCY6,CACNB3,GNAI1,GNG12,PLCL2,PRKCA,PRKCI
L-carnitine Biosynthesis	1.02	0.333	NaN	BBOX1
5-aminoimidazole Ribonucleotide Biosynthesis I	1.02	0.333	NaN	PPAT
L-serine Degradation	1.02	0.333	NaN	SDS
Parkinson's Signaling	1.02	0.125	NaN	MAPK13,SNCA
ERK5 Signaling	1.02	0.0676	1.342	EGFR,MEF2C,RAP1A,RRAS2,YWHAZ
HMGB1 Signaling	0.996	0.0539	2.121	AKT3,IL33,KAT2B,MAPK10,MAPK13,PIK3R1,RAP1A,RHOQ,RRAS2
NGF Signaling	0.996	0.0583	2.449	AKT3,MAP3K9,MAPK10,PIK3R1,RAP1A,RRAS2,TRAF4
GDNF Family Ligand-Receptor Interactions	0.979	0.0658	2.236	IRS2,MAPK10,PIK3R1,RAP1A,RRAS2
Ethanol Degradation II	0.971	0.0857	NaN	ADH1C,ADH5,ALDH3A2
Th1 Pathway	0.967	0.0574	-0.378	APH1A,IFNAR1,IL6R,PIK3R1,PSENEN,SOCS3,STAT1
Antiproliferative Role of Somatostatin Receptor 2	0.959	0.0649	NaN	GNG12,NPR1,PIK3R1,RAP1A,RRAS2
PPARα/RXRα Activation	0.955	0.0513	0.333	ABCA1,ADCY6,MEF2C,PLCL2,PPARA,PRKCA,RAP1A,RRAS2,STAT5B,TGFBR2
VDR/RXR Activation	0.943	0.0641	NaN	CXCL10,PRKCA,PRKCI,SPP1,THBD
Role of WNT/GSK-3β Signaling in the Pathogenesis of Influenza	0.943	0.0641	NaN	FZD4,IFNAR1,LEF1,TCF4,TCF7L2
Toll-like Receptor Signaling	0.943	0.0641	1	IL33,MAPK13,PPARA,TLR3,TRAF4
Interferon Signaling	0.943	0.0833	NaN	IFNAR1,OAS1,STAT1
Mismatch Repair in Eukaryotes	0.932	0.111	NaN	EXO1,FEN1
Pyrimidine Ribonucleotides Interconversion	0.917	0.0811	NaN	AK5,CTPS1,NME1
Noradrenaline and Adrenaline Degradation	0.917	0.0811	NaN	ADH1C,ADH5,ALDH3A2
Polyamine Regulation in Colon Cancer	0.91	0.069	2	AKT3,TCF4,TCF7L2,TRPC1
Chondroitin Sulfate Biosynthesis	0.91	0.069	2	CHST11,CHST3,CHST7,UST
Branched-chain α-keto acid Dehydrogenase Complex	0.903	0.25	NaN	BCKDHB
Phenylethylamine Degradation I	0.903	0.25	NaN	ALDH3A2
NAD Signaling Pathway	0.9	0.053	0	AKT3,H2BC5,HGF,LDHB,PARP1,PIK3R1,SLC7A5,TGFA
Mitochondrial L-carnitine Shuttle Pathway	0.893	0.105	NaN	ACSL4,ACSL5
Notch Signaling	0.889	0.0789	NaN	APH1A,PSENEN,RBPJ
CDX Gastrointestinal Cancer Signaling Pathway	0.883	0.0495	-0.632	AKT3,EGFR,FZD4,IL33,IL6R,LEF1,MAPK13,PIK3R1,TCF4,TCF7L2
Dermatan Sulfate Biosynthesis	0.87	0.0667	2	CHST11,CHST3,CHST7,UST
Cardiac β-adrenergic Signaling	0.851	0.05	1	ADCY6,CACNB3,GNAI1,GNG12,GRK3,MPPED2,PDE11A,PDE3B,PPP2R1B
Synaptic Long Term Potentiation	0.848	0.0534	1.89	PLCL2,PPP3CB,PRKCA,PRKCI,RAP1A,RAPGEF3,RRAS2
Huntington's Disease Signaling	0.845	0.0459	1.633	AKT3,CAPN3,EGFR,GNG12,HDAC4,PIK3R1,PRKCA,PRKCI,PSMB4,PSMD11,SDHC,SNCA,VAMP3
BAG2 Signaling Pathway	0.845	0.0595	NaN	ATXN3,CTSB,PINK1,PSMB4,PSMD11
Role of Pattern Recognition Receptors in Recognition of Bacteria and Viruses	0.842	0.0513	1.342	IL33,MAPK10,OAS1,OAS2,PIK3R1,PRKCA,PRKCI,TLR3
Pyrimidine Ribonucleotides De Novo Biosynthesis	0.842	0.075	NaN	AK5,CTPS1,NME1
Necroptosis Signaling Pathway	0.842	0.0513	2.121	CAPN3,CFLAR,IFNAR1,PPP3CB,STAT1,TLR3,TNIP1,TYRO3
D-myo-inositol (1,4,5,6)-Tetrakisphosphate Biosynthesis	0.821	0.0492	0.447	ACP1,ACP5,ATP1A2,DUSP6,PPP2R1B,PPP3CB,PTPRM,SIRPA,SOCS3
Valine Degradation I	0.821	0.0952	NaN	BCKDHB,SDS
D-myo-inositol (3,4,5,6)-tetrakisphosphate Biosynthesis	0.821	0.0492	0.447	ACP1,ACP5,ATP1A2,DUSP6,PPP2R1B,PPP3CB,PTPRM,SIRPA,SOCS3
Histamine Degradation	0.821	0.0952	NaN	ALDH3A2,HNMT
3-phosphoinositide Biosynthesis	0.815	0.0478	0.816	ACP1,ACP5,ATP1A2,DUSP6,PIK3R1,PPP2R1B,PPP3CB,PTPRM,SIRPA,SOCS3
Tetrahydrofolate Salvage from 5,10-methenyltetrahydrofolate	0.812	0.2	NaN	MTHFD1
dTMP De Novo Biosynthesis	0.812	0.2	NaN	TYMS
Folate Polyglutamylation	0.812	0.2	NaN	MTHFD1
FcγRIIB Signaling in B Lymphocytes	0.799	0.0575	2	CACNB3,MAPK10,PIK3R1,RAP1A,RRAS2
BMP signaling pathway	0.799	0.0575	1	MAPK10,MAPK13,RAP1A,RRAS2,ZNF423
Xenobiotic Metabolism AHR Signaling Pathway	0.799	0.0575	2.236	ALDH1L1,ALDH3A2,ARNT,GSTM5,HDAC4
Retinoate Biosynthesis I	0.796	0.0714	NaN	ADH1C,DHRS3,HSD17B6
Role of MAPK Signaling in Promoting the Pathogenesis of Influenza	0.785	0.0536	0.816	ATP6V0B,MAPK10,MAPK13,PRKCA,RAP1A,RRAS2
Macrophage Classical Activation Signaling Pathway	0.764	0.0476	-0.707	CXCL10,CXCL11,CXCL9,IFNAR1,IL33,MAF,SDHC,SOCS3,STAT1
Role of PI3K/AKT Signaling in the Pathogenesis of Influenza	0.764	0.0606	2	AKT3,GNAI1,IFNAR1,PIK3R1
Apelin Cardiac Fibroblast Signaling Pathway	0.759	0.087	NaN	AGTR1,AKT3
Immunogenic Cell Death Signaling Pathway	0.757	0.0556	1.342	CFLAR,CXCL10,IFNAR1,LRP1,TLR3
G Protein Signaling Mediated by Tubby	0.754	0.0682	NaN	GNAI1,GNG12,TUB
IL-17A Signaling in Airway Cells	0.747	0.0597	1	AKT3,MAPK10,MAPK13,PIK3R1
Hepatic Cholestasis	0.745	0.0471	NaN	ABCB1,ADCY6,CYP7B1,IL33,MAPK10,NR5A2,PPARA,PRKCA,PRKCI
Crosstalk between Dendritic Cells and Natural Killer Cells	0.742	0.0549	1	ACTA2,CD209,HLA-E,NECTIN2,TLR3
Pyruvate Fermentation to Lactate	0.74	0.167	NaN	LDHB
Tryptophan Degradation to 2-amino-3-carboxymuconate Semialdehyde	0.74	0.167	NaN	KMO
Eicosanoid Signaling	0.733	0.0588	NaN	PTGDS,PTGER3,PTGER4,PTGIS
Actin Nucleation by ARP-WASP Complex	0.717	0.0538	1	ACTR3,ITGA1,RAP1A,RHOQ,RRAS2
tRNA Splicing	0.717	0.0652	NaN	MPPED2,PDE11A,PDE3B
IL-4 Signaling	0.717	0.0538	NaN	AKT3,NR3C1,PIK3R1,RAP1A,RRAS2
Apelin Pancreas Signaling Pathway	0.717	0.0652	NaN	MAPK10,PDE3B,PIK3R1
IL-23 Signaling Pathway	0.717	0.0652	NaN	AKT3,PIK3R1,SOCS3
Airway Pathology in Chronic Obstructive Pulmonary Disease	0.712	0.0508	NaN	APOD,CTSG,FGF1,IL33,MMP9,PTGDS
3-phosphoinositide Degradation	0.71	0.0462	0.447	ACP1,ACP5,ATP1A2,DUSP6,PPP2R1B,PPP3CB,PTPRM,SIRPA,SOCS3
CDP-diacylglycerol Biosynthesis I	0.703	0.08	NaN	ABHD5,MBOAT2
Synaptic Long Term Depression	0.701	0.0459	1	CACNB3,GNAI1,NPR1,PLCL2,PPP2R1B,PRKCA,PRKCI,RAP1A,RRAS2
Retinol Biosynthesis	0.697	0.0638	NaN	CES2,DHRS3,LIPE
Role of NANOG in Mammalian Embryonic Stem Cell Pluripotency	0.69	0.05	2.236	AKT3,FZD4,LIFR,PIK3R1,RAP1A,RRAS2
p38 MAPK Signaling	0.69	0.05	0	HMGN1,IL33,MAPK13,MEF2C,STAT1,TGFBR2
Small Cell Lung Cancer Signaling	0.68	0.0521	NaN	AKT3,CCND2,HDAC4,PIK3R1,TRAF4
IL-1 Signaling	0.68	0.0521	NaN	ADCY6,GNAI1,GNG12,MAPK10,MAPK13
Glycogen Biosynthesis II (from UDP-D-Glucose)	0.68	0.143	NaN	UGP2
Apelin Muscle Signaling Pathway	0.68	0.0625	NaN	AKT3,GNAI1,GNG12
Role of JAK1, JAK2 and TYK2 in Interferon Signaling	0.678	0.0769	NaN	IFNAR1,STAT1
Estrogen-mediated S-phase Entry	0.678	0.0769	NaN	CCNA2,CDK1
Tryptophan Degradation III (Eukaryotic)	0.678	0.0769	NaN	HADH,KMO
D-myo-inositol-5-phosphate Metabolism	0.676	0.0452	0.447	ACP1,ACP5,ATP1A2,DUSP6,PPP2R1B,PPP3CB,PTPRM,SIRPA,SOCS3
Melatonin Signaling	0.674	0.0556	1	GNAI1,PLCL2,PRKCA,PRKCI
Basal Cell Carcinoma Signaling	0.674	0.0556	1	FZD4,LEF1,TCF4,TCF7L2
Netrin Signaling	0.674	0.0556	1	ABLIM1,ABLIM3,CACNB3,PPP3CB
NAD Salvage Pathway II	0.652	0.0741	NaN	ACP1,ACP5
Phosphatidylglycerol Biosynthesis II (Non-plastidic)	0.652	0.0741	NaN	ABHD5,MBOAT2
Pregnenolone Biosynthesis	0.652	0.0741	NaN	CYP26B1,CYP7B1
Cellular Effects of Sildenafil (Viagra)	0.648	0.0467	NaN	ACTA2,ADCY6,CACNB3,KCNN4,NPR1,PDE3B,PLCL2
MYC Mediated Apoptosis Signaling	0.644	0.06	NaN	ADRB2,CFLAR,MCL1
GPCR-Mediated Integration of Enteroendocrine Signaling Exemplified by an L Cell	0.631	0.0533	0	ADCY6,ADRB2,GNAI1,PLCL2
Histidine Degradation III	0.629	0.125	NaN	MTHFD1
Superoxide Radicals Degradation	0.629	0.125	NaN	SOD3
Histidine Degradation VI	0.629	0.0714	NaN	CYP26B1,CYP7B1
Superpathway of Cholesterol Biosynthesis	0.607	0.069	NaN	EBP,SQLE
Sonic Hedgehog Signaling	0.607	0.069	NaN	CCNB1,CDK1
TREM1 Signaling	0.606	0.0519	2	AKT3,STAT5A,STAT5B,TLR3
Phosphatidylethanolamine Biosynthesis II	0.585	0.111	NaN	ETNK1
Superpathway of Inositol Phosphate Compounds	0.585	0.042	0.816	ACP1,ACP5,ATP1A2,DUSP6,PIK3R1,PPP2R1B,PPP3CB,PTPRM,SIRPA,SOCS3
Leucine Degradation I	0.585	0.111	NaN	MCCC2
Folate Transformations I	0.585	0.111	NaN	MTHFD1
Phagosome Maturation	0.577	0.0443	NaN	ATP6V0B,CTSB,CTSG,HLA-E,LAMP2,TUBB6,VAMP3
Role of BRCA1 in DNA Damage Response	0.569	0.05	NaN	CHEK1,RAD51,SMARCA4,STAT1
PD-1, PD-L1 cancer immunotherapy pathway	0.569	0.0472	-2.236	AKT3,HLA-E,PIK3R1,STAT5A,STAT5B
Lymphotoxin β Receptor Signaling	0.567	0.0545	NaN	AKT3,PIK3R1,TRAF4
Calcium Transport I	0.547	0.1	NaN	ATP2B4
Glycine Betaine Degradation	0.547	0.1	NaN	SDS
Role of IL-17A in Arthritis	0.539	0.0526	NaN	MAPK10,MAPK13,PIK3R1
Airway Inflammation in Asthma	0.529	0.0606	NaN	IL33,MMP9
Role of CHK Proteins in Cell Cycle Checkpoint Control	0.526	0.0517	NaN	CDK1,CHEK1,PPP2R1B
MSP-RON Signaling Pathway	0.526	0.0517	NaN	ACTA2,CSF1,PIK3R1
Sucrose Degradation V (Mammalian)	0.511	0.0909	NaN	ALDOC
Purine Nucleotides De Novo Biosynthesis II	0.511	0.0909	NaN	PPAT
Dolichyl-diphosphooligosaccharide Biosynthesis	0.511	0.0909	NaN	DPM2
4-1BB Signaling in T Lymphocytes	0.51	0.0588	NaN	MAPK10,MAPK13
DNA Methylation and Transcriptional Repression Signaling	0.51	0.0446	NaN	CDK1,FOXA1,TCF4,TEAD1,ZEB1
Multiple Sclerosis Signaling Pathway	0.509	0.0405	-0.333	CAPN3,DUSP6,HLA-E,IL33,MAPK13,MMP9,PARP1,STAT1,TLR3
Retinoic acid Mediated Apoptosis Signaling	0.5	0.05	NaN	CFLAR,IFNAR1,PARP1
Androgen Signaling	0.492	0.0414	0	CACNB3,GNAI1,GNG12,GTF2H1,KAT2B,PRKCA,PRKCI
Cleavage and Polyadenylation of Pre-mRNA	0.48	0.0833	NaN	CSTF3
Hematopoiesis from Multipotent Stem Cells	0.48	0.0833	NaN	CSF1
GDP-glucose Biosynthesis	0.48	0.0833	NaN	PGM5
Glucose and Glucose-1-phosphate Degradation	0.452	0.0769	NaN	PGM5
NAD biosynthesis II (from tryptophan)	0.452	0.0769	NaN	KMO
Oleate Biosynthesis II (Animals)	0.452	0.0769	NaN	SCD
Mineralocorticoid Biosynthesis	0.452	0.0769	NaN	EBP
MSP-RON Signaling In Macrophages Pathway	0.451	0.042	2.236	PIK3R1,RAP1A,RRAS2,SOCS3,STAT1
IL-17A Signaling in Fibroblasts	0.447	0.0526	NaN	CEBPD,MAPK13
Activation of IRF by Cytosolic Pattern Recognition Receptors	0.441	0.0462	NaN	IFNAR1,MAPK10,STAT1
Pyroptosis Signaling Pathway	0.435	0.043	0	MAPK13,PTGER4,TLR3,TXNIP
Nicotine Degradation II	0.431	0.0455	NaN	AOX1,CYP2U1,FMO2
WNT/Ca+ pathway	0.431	0.0455	NaN	FZD4,PLCL2,PRKCA
Sirtuin Signaling Pathway	0.431	0.0375	-0.333	ABCA1,DUSP6,GABARAPL1,GABPB1,LDHB,PARP1,PGK1,PPARA,SDHC,SLC2A1,SOD3
DNA Double-Strand Break Repair by Homologous Recombination	0.427	0.0714	NaN	RAD51
Assembly of RNA Polymerase III Complex	0.427	0.0714	NaN	GTF3C1
DNA Double-Strand Break Repair by Non-Homologous End Joining	0.427	0.0714	NaN	PARP1
Acyl-CoA Hydrolysis	0.427	0.0714	NaN	ACOT7
Phenylalanine Degradation IV (Mammalian, via Side Chain)	0.427	0.0714	NaN	ALDH3A2
Glucocorticoid Biosynthesis	0.427	0.0714	NaN	EBP
CD40 Signaling	0.42	0.0448	NaN	MAPK10,MAPK13,PIK3R1
Stearate Biosynthesis I (Animals)	0.42	0.0448	NaN	ACOT7,ACSL4,ACSL5
Cell Cycle: G1/S Checkpoint Regulation	0.41	0.0441	NaN	CCND2,FBXL5,HDAC4
Choline Biosynthesis III	0.403	0.0667	NaN	GPLD1
Melanocyte Development and Pigmentation Signaling	0.394	0.0408	2	ADCY6,PIK3R1,RAP1A,RRAS2
April Mediated Signaling	0.394	0.0476	NaN	MAPK10,MAPK13
Granzyme B Signaling	0.382	0.0625	NaN	PARP1
Serotonin Degradation	0.382	0.0423	NaN	ADH1C,ADH5,ALDH3A2
D-myo-inositol (1,4,5)-trisphosphate Degradation	0.382	0.0625	NaN	INPP1
B Cell Activating Factor Signaling	0.381	0.0465	NaN	MAPK10,MAPK13
IL-10 Signaling	0.373	0.0417	NaN	IL33,MAPK13,SOCS3
BER (Base Excision Repair) Pathway	0.37	0.0455	NaN	FEN1,PARP1
Estrogen Biosynthesis	0.358	0.0444	NaN	CYP2U1,HSD17B6
GABA Receptor Signaling	0.358	0.0379	NaN	ADCY6,CACNB3,GNAI1,GNG12,KCNN4
Serotonin Receptor Signaling	0.358	0.0444	NaN	ADCY6,HTR2B
NER (Nucleotide Excision Repair, Enhanced Pathway)	0.349	0.0385	-1	GTF2H1,HMGN1,POLE2,UBE2I
Isoleucine Degradation I	0.344	0.0556	NaN	SDS
Hypoxia Signaling in the Cardiovascular System	0.338	0.0395	NaN	ARNT,P4HB,UBE2I
iNOS Signaling	0.336	0.0426	NaN	MAPK13,STAT1
Role of MAPK Signaling in Inhibiting the Pathogenesis of Influenza	0.331	0.039	NaN	CXCL10,MAPK10,MAPK13
Glutaryl-CoA Degradation	0.327	0.0526	NaN	HADH
nNOS Signaling in Skeletal Muscle Cells	0.326	0.0417	NaN	CACNB3,CAPN3
Spliceosomal Cycle	0.316	0.0408	NaN	DHX15,SF3B4
Inflammasome pathway	0.312	0.05	NaN	CTSB
TNFR1 Signaling	0.298	0.0392	NaN	PAK2,PAK4
Fatty Acid α-oxidation	0.297	0.0476	NaN	ALDH3A2
Superpathway of D-myo-inositol (1,4,5)-trisphosphate Metabolism	0.283	0.0455	NaN	INPP1
Putrescine Degradation III	0.283	0.0455	NaN	ALDH3A2
Amyotrophic Lateral Sclerosis Signaling	0.273	0.0345	NaN	AKT3,CACNB3,CAPN3,PIK3R1
Cardiomyocyte Differentiation via BMP Receptors	0.27	0.0435	NaN	MEF2C
Role of Lipids/Lipid Rafts in the Pathogenesis of Influenza	0.27	0.0435	NaN	IFNAR1
Differential Regulation of Cytokine Production in Intestinal Epithelial Cells by IL-17A and IL-17F	0.27	0.0435	NaN	DEFB1
The Visual Cycle	0.27	0.0435	NaN	DHRS3
Vitamin-C Transport	0.27	0.0435	NaN	SLC2A1
Tumoricidal Function of Hepatic Natural Killer Cells	0.258	0.0417	NaN	LYVE1
FAT10 Signaling Pathway	0.256	0.0357	NaN	PSMB4,PSMD11
CD27 Signaling in Lymphocytes	0.249	0.0351	NaN	MAP3K9,MAPK10
Oxidative Ethanol Degradation III	0.249	0.0351	NaN	ALDH3A2,CYP2U1
Bupropion Degradation	0.246	0.04	NaN	CYP2U1
Ethanol Degradation IV	0.246	0.04	NaN	ALDH3A2
Nicotine Degradation III	0.242	0.0345	NaN	AOX1,CYP2U1
SPINK1 Pancreatic Cancer Pathway	0.228	0.0333	NaN	CTSB,TGFBR2
Tryptophan Degradation X (Mammalian, via Tryptamine)	0.225	0.037	NaN	ALDH3A2
Glutathione Redox Reactions I	0.216	0.0357	NaN	CLIC2
Role of p14/p19ARF in Tumor Suppression	0.198	0.0333	NaN	PIK3R1
CSDE1 Signaling Pathway	0	0.0179	NaN	AKT3
Neurovascular Coupling Signaling Pathway	0	0.031	1.134	CACNB3,KCNJ16,KCNJ2,KCNMB1,KCNN4,NPR1,PTGER4
Oxytocin In Spinal Neurons Signaling Pathway	0	0.0286	NaN	NPR1
MIF Regulation of Innate Immunity	0	0.0227	NaN	MAPK10
Role of NFAT in Regulation of the Immune Response	0	0.0237	2.53	AKT3,FCER1A,FYN,GNAI1,GNG12,KPNA1,KPNA2,MEF2C,PIK3R1,PPP3CB,RAP1A,RCAN2,RRAS2,TNPO1
CCR5 Signaling in Macrophages	0	0.014	0.447	CACNB3,GNAI1,GNG12,MAPK10,MAPK13,PRKCA,PRKCI
Calcium-induced T Lymphocyte Apoptosis	0	0.0087	1	NR4A1,PPP3CB,PRKCA,PRKCI
Cytotoxic T Lymphocyte-mediated Apoptosis of Target Cells	0	0.00235	NaN	HLA-E
CTLA4 Signaling in Cytotoxic T Lymphocytes	0	0.0214	0	AKT3,AP1M2,AP1S2,FYN,GPLD1,HLA-E,MAPK10,MAPK13,PIK3R1,PPP2R1B,RAP1A,RRAS2,VAV3
Induction of Apoptosis by HIV1	0	0.0308	NaN	CXCR4,MAPK10
T Helper Cell Differentiation	0	0.00637	NaN	IL6R,STAT1,TGFBR2
CD28 Signaling in T Helper Cells	0	0.0116	1.633	ACTR3,AKT3,FYN,MAPK10,PIK3R1,PPP3CB
IL-15 Signaling	0	0.0132	1.89	AKT3,MAPK13,PIK3R1,RAP1A,RRAS2,STAT5A,STAT5B
Role of Cytokines in Mediating Communication between Immune Cells	0	0.0185	NaN	IL33
Dendritic Cell Maturation	0	0.0218	1.387	AKT3,COL1A1,COL1A2,DDR2,HLA-E,IFNAR1,IL33,MAPK10,MAPK13,PIK3R1,PLCL2,STAT1,TLR3
ICOS-ICOSL Signaling in T Helper Cells	0	0.00592	NaN	AKT3,PIK3R1,PPP3CB
Cell Cycle Regulation by BTG Family Proteins	0	0.0263	NaN	PPP2R1B
Maturity Onset Diabetes of Young (MODY) Signaling	0	0.0253	NaN	APOD,CACNB3
Type I Diabetes Mellitus Signaling	0	0.00982	-1	HLA-E,MAPK10,MAPK13,SOCS3,STAT1
Primary Immunodeficiency Signaling	0	0.0169	NaN	RFX5
Allograft Rejection Signaling	0	0.00205	NaN	HLA-E
Autoimmune Thyroid Disease Signaling	0	0.00218	NaN	HLA-E
Graft-versus-Host Disease Signaling	0	0.00448	NaN	HLA-E,IL33
Communication between Innate and Adaptive Immune Cells	0	0.00429	NaN	CXCL10,HLA-E,IL33,TLR3
Systemic Lupus Erythematosus Signaling	0	0.019	NaN	AKT3,CREM,HLA-E,IL33,IL6R,LSM4,PIK3R1,RAP1A,RRAS2,SF3B4,SNRNP25,SNRPE
CDC42 Signaling	0	0.0156	-0.816	ACTR3,CFL1,HLA-E,ITGA1,MAPK10,MAPK13,PAK2,PAK4,PRKCI
Phospholipase C Signaling	0	0.0235	2.309	ADCY6,AHNAK,ARHGEF15,FYN,GNG12,GPLD1,HDAC4,ITGA1,MEF2C,PPP3CB,PRKCA,PRKCI,RAP1A,RAPGEF3,RHOQ,RRAS2
Altered T Cell and B Cell Signaling in Rheumatoid Arthritis	0	0.0081	NaN	CSF1,IL33,SPP1,TLR3
Regulation of IL-2 Expression in Activated and Anergic T Lymphocytes	0	0.0152	1.134	FYN,MAPK10,PPP3CB,RAP1A,RRAS2,TGFBR2,VAV3
Granzyme A Signaling	0	0.0267	NaN	NME1,PARP1
NUR77 Signaling in T Lymphocytes	0	0.00973	1	HLA-E,NR4A1,PPP3CB,PRKCA,PRKCI
PKCθ Signaling in T Lymphocytes	0	0.0143	1.89	CACNB3,FYN,MAP3K9,PIK3R1,PPP3CB,RAP1A,RRAS2,VAV3
Antiproliferative Role of TOB in T Cell Signaling	0	0.00469	NaN	CCNA2,TGFBR2
OX40 Signaling Pathway	0	0.00418	NaN	HLA-E,MAPK10
MIF-mediated Glucocorticoid Regulation	0	0.0278	NaN	NR3C1
Assembly of RNA Polymerase II Complex	0	0.02	NaN	GTF2H1
Role of IL-17F in Allergic Inflammatory Airway Diseases	0	0.0213	NaN	CXCL10
Hematopoiesis from Pluripotent Stem Cells	0	0.00225	NaN	CSF1
Transcriptional Regulatory Network in Embryonic Stem Cells	0	0.0185	NaN	FOXC1
Dopamine Degradation	0	0.0312	NaN	ALDH3A2
Melatonin Degradation I	0	0.0161	NaN	CYP2U1
Phospholipases	0	0.0299	NaN	GPLD1,PLCL2
Glutathione-mediated Detoxification	0	0.027	NaN	GSTM5
tRNA Charging	0	0.0256	NaN	EPRS1
Superpathway of Melatonin Degradation	0	0.0149	NaN	CYP2U1
Acetone Degradation I (to Methylglyoxal)	0	0.0233	NaN	CYP2U1
TEC Kinase Signaling	0	0.0294	1.069	ACTA2,FCER1A,FYN,GNAI1,GNG12,ITGA1,MAPK10,PAK2,PAK4,PIK3R1,PRKCA,PRKCI,RHOQ,STAT1,STAT5A,STAT5B,VAV3
Oxidative Phosphorylation	0	0.018	NaN	DMAC2L,SDHC
Nucleotide Excision Repair Pathway	0	0.0286	NaN	GTF2H1
SAPK/JNK Signaling	0	0.012	2.236	GNG12,MAP3K9,MAPK10,PIK3R1,RAP1A,RRAS2
Protein Ubiquitination Pathway	0	0.0328	NaN	CRYAB,DNAJB4,DNAJC10,HLA-E,HSPB6,PSMB4,PSMD11,SACS,UBE2I
Antigen Presentation Pathway	0	0.0256	NaN	HLA-E
B Cell Receptor Signaling	0	0.0189	1.155	AKT3,BCL2A1,CFL1,EGR1,MAP3K9,MAPK13,MEF2C,PIK3R1,PPP3CB,RAP1A,RRAS2,VAV3
Phototransduction Pathway	0	0.0185	NaN	NPR1
Death Receptor Signaling	0	0.0312	NaN	ACTA2,CFLAR,PARP1
Dopamine Receptor Signaling	0	0.025	NaN	ADCY6,PPP2R1B
Glutamate Receptor Signaling	0	0.0303	NaN	GNG12,SLC1A4
NF-κB Signaling	0	0.0298	2.668	AKT3,AZI2,EGFR,FGFR1,FGFR3,IL33,KDR,NTRK2,NTRK3,PDGFRA,PIK3R1,RAP1A,RRAS2,TGFA,TGFBR2,TLR3,TNIP1
T Cell Receptor Signaling	0	0.0211	1.387	AKT3,DUSP6,FYN,HLA-E,LEF1,MAPK13,PIK3R1,PPP3CB,RAP1A,RRAS2,TCF4,TCF7L2,VAV3
Gustation Pathway	0	0.0296	1.633	ADCY6,CACNB3,KCNN4,LIPE,P2RY14,PDE3B
Th17 Activation Pathway	0	0.00826	0	DEFB1,IL6R,PTGER4,SOCS3
PFKFB4 Signaling Pathway	0	0.0208	NaN	FBP1
T Cell Exhaustion Signaling Pathway	0	0.0212	0.707	AKT3,HLA-E,IFNAR1,IL6R,KDR,MAPK10,PIK3R1,PPP2R1B,RAP1A,RRAS2,STAT1,TGFBR2
Systemic Lupus Erythematosus In T Cell Signaling Pathway	0	0.0171	0.905	AKT3,CREM,EZR,GNAI1,HLA-E,PIK3R1,PPP2R1B,PPP3CB,RAP1A,RHOQ,RRAS2
Systemic Lupus Erythematosus In B Cell Signaling Pathway	0	0.0221	2	AKT3,CCND2,FYN,IFNAR1,IL33,IL6R,MCL1,PIK3R1,PPP3CB,PRKCA,PRKCI,RAP1A,RRAS2,STAT1,TLR3,TRAF4
Coronavirus Replication Pathway	0	0.0222	NaN	TUBB6

## Sheet: TablsS5
Table S5 The 80 IPA pathways identified from the 24 genes in SLE
Ingenuity Canonical Pathways	-log(p-value)	Ratio	z-score	Molecules
Interferon Signaling	9.57	0.139	1.342	IFI6,IFIT3,MX1,OAS1,STAT1
Role of Hypercytokinemia/hyperchemokinemia in the Pathogenesis of Influenza	7.62	0.0581	0.447	IFIT3,IRF7,MX1,OAS1,STAT1
Activation of IRF by Cytosolic Pattern Recognition Receptors	6.26	0.0615	0	DHX58,IRF7,STAT1,ZBP1
Pathogen Induced Cytokine Storm Signaling Pathway	4.48	0.0134	NaN	CCR1,DHX58,IRF7,STAT1,ZBP1
Role of RIG1-like Receptors in Antiviral Innate Immunity	2.99	0.0435	NaN	DHX58,IRF7
Coronavirus Pathogenesis Pathway	2.94	0.0147	NaN	IRF7,OAS1,STAT1
UVA-Induced MAPK Signaling	2.35	0.0204	NaN	PARP9,STAT1
Pathogenesis of Multiple Sclerosis	2.04	0.111	NaN	CCR1
Role of Pattern Recognition Receptors in Recognition of Bacteria and Viruses	1.95	0.0128	NaN	IRF7,OAS1
Necroptosis Signaling Pathway	1.95	0.0128	NaN	STAT1,ZBP1
Th1 and Th2 Activation Pathway	1.88	0.0116	NaN	CCR1,STAT1
Macrophage Classical Activation Signaling Pathway	1.8	0.0106	NaN	PARP9,STAT1
Multiple Sclerosis Signaling Pathway	1.67	0.00901	NaN	PARP9,STAT1
IL-22 Signaling	1.61	0.0417	NaN	STAT1
Role of JAK family kinases in IL-6-type Cytokine Signaling	1.6	0.04	NaN	STAT1
Role of JAK1, JAK2 and TYK2 in Interferon Signaling	1.58	0.0385	NaN	STAT1
Role of JAK2 in Hormone-like Cytokine Signaling	1.46	0.0294	NaN	STAT1
IL-9 Signaling	1.45	0.0286	NaN	STAT1
Systemic Lupus Erythematosus In B Cell Signaling Pathway	1.43	0.00414	NaN	IFIT3,IRF7,STAT1
Neuroinflammation Signaling Pathway	1.38	0.00631	NaN	IRF7,STAT1
Oncostatin M Signaling	1.36	0.0233	NaN	STAT1
Role of OCT4 in Mammalian Embryonic Stem Cell Pluripotency	1.34	0.0217	NaN	TDRD7
iNOS Signaling	1.33	0.0213	NaN	STAT1
EGF Signaling	1.26	0.0182	NaN	STAT1
CNTF Signaling	1.24	0.0175	NaN	STAT1
Retinoic acid Mediated Apoptosis Signaling	1.22	0.0167	NaN	PARP9
Thrombopoietin Signaling	1.2	0.0159	NaN	STAT1
Role of JAK1 and JAK3 in γc Cytokine Signaling	1.16	0.0145	NaN	STAT1
GM-CSF Signaling	1.16	0.0143	NaN	STAT1
Growth Hormone Signaling	1.15	0.0141	NaN	STAT1
IL-10 Signaling	1.15	0.0139	NaN	CCR1
IL-7 Signaling Pathway	1.11	0.0128	NaN	STAT1
IL-3 Signaling	1.11	0.0127	NaN	STAT1
Maturity Onset Diabetes of Young (MODY) Signaling	1.11	0.0127	NaN	APOL6
Role of BRCA1 in DNA Damage Response	1.1	0.0125	NaN	STAT1
FLT3 Signaling in Hematopoietic Progenitor Cells	1.09	0.0122	NaN	STAT1
JAK/STAT Signaling	1.09	0.0122	NaN	STAT1
PDGF Signaling	1.07	0.0116	NaN	STAT1
Prolactin Signaling	1.05	0.011	NaN	STAT1
Acute Myeloid Leukemia Signaling	1.05	0.011	NaN	PML
Death Receptor Signaling	1.03	0.0104	NaN	PARP9
TGF-β Signaling	1.03	0.0104	NaN	IRF7
p53 Signaling	1.02	0.0102	NaN	PML
Sumoylation Pathway	0.996	0.00971	NaN	PML
IL-13 Signaling Pathway	0.951	0.00862	NaN	STAT1
MSP-RON Signaling In Macrophages Pathway	0.939	0.0084	NaN	STAT1
p38 MAPK Signaling	0.936	0.00833	NaN	STAT1
Renin-Angiotensin Signaling	0.932	0.00826	NaN	STAT1
Th1 Pathway	0.928	0.0082	NaN	STAT1
IL-15 Production	0.924	0.00813	NaN	STAT1
Pancreatic Adenocarcinoma Signaling	0.914	0.00794	NaN	STAT1
IL-12 Signaling and Production in Macrophages	0.883	0.00735	NaN	STAT1
Role of PKR in Interferon Induction and Antiviral Response	0.883	0.00735	NaN	STAT1
Th2 Pathway	0.879	0.0073	NaN	CCR1
NAD Signaling Pathway	0.842	0.00662	NaN	PARP9
Ribonucleotide Reductase Signaling Pathway	0.793	0.00588	NaN	PARP9
Granulocyte Adhesion and Diapedesis	0.752	0.00529	NaN	CCR1
Production of Nitric Oxide and Reactive Oxygen Species in Macrophages	0.747	0.00524	NaN	STAT1
Hepatic Fibrosis / Hepatic Stellate Cell Activation	0.742	0.00515	NaN	STAT1
RAR Activation	0.721	0.0049	NaN	PML
Agranulocyte Adhesion and Diapedesis	0.71	0.00476	NaN	CCR1
ERK/MAPK Signaling	0.701	0.00465	NaN	STAT1
Role Of Osteoblasts In Rheumatoid Arthritis Signaling Pathway	0.66	0.00417	NaN	STAT1
Wound Healing Signaling Pathway	0.64	0.00397	NaN	STAT1
Colorectal Cancer Metastasis Signaling	0.613	0.00369	NaN	STAT1
Insulin Secretion Signaling Pathway	0.611	0.00368	NaN	STAT1
Protein Ubiquitination Pathway	0.609	0.00365	NaN	USP18
CLEAR Signaling Pathway	0.593	0.00351	NaN	PML
Senescence Pathway	0.575	0.00334	NaN	PML
T Helper Cell Differentiation	0.413	0.00212	NaN	STAT1
Type I Diabetes Mellitus Signaling	0.387	0.00196	NaN	STAT1
T Cell Exhaustion Signaling Pathway	0.352	0.00176	NaN	STAT1
TEC Kinase Signaling	0.345	0.00173	NaN	STAT1
Glucocorticoid Receptor Signaling	0.343	0.00172	NaN	STAT1
Breast Cancer Regulation by Stathmin1	0.336	0.00168	NaN	CCR1
Dendritic Cell Maturation	0.335	0.00168	NaN	STAT1
CREB Signaling in Neurons	0.331	0.00165	NaN	CCR1
Phagosome Formation	0.289	0.00144	NaN	CCR1
G-Protein Coupled Receptor Signaling	0.285	0.00142	NaN	CCR1
FAK Signaling	0	0.000961	NaN	CCR1
